# Supplementary material for: Extinction of fish-shaped marine reptiles associated with reduced evolutionary rates and global environmental volatility
Source: Nat Commun. 2016 Mar 8;7:10825. doi: 10.1038/ncomms10825 (PMC4786747; doi:10.1038/ncomms10825)
Supplement: Supplementary Data 1 — Character-taxon nexus [file ncomms10825-s2.txt]

#NEXUS
[written Wed Aug 12 17:06:15 BST 2015 by Mesquite  version 3.01+ (build 676) at MacBook-Pro.local/10.0.6.201]

BEGIN TAXA;
	TITLE Taxa;
	DIMENSIONS NTAX=36;
	TAXLABELS
		'Mikadocephalus_gracilirostris' 'Hudsonelpidia_brevirostris' 'Macgowania_janiceps' 'Leptonectes_tenuirostris' 'Excalibosaurus_costini' 'Eurhinosaurus_longirostris' 'Suevoleviathan_disinteger' 'Temnodontosaurus_spp.' 'Hauffiopteryx_typicus' 'Malawania_anachronus' 'Ichthyosaurus_communis' 'Stenopterygius_quadriscissus' 'Chacaicosaurus_cayi' 'Stenopterygius_aalensis' 'Ophthalmosaurus_icenicus' 'Ophthalmosaurus_natans' 'Mollesaurus_perialus' 'Acamptonectes_densus' 'Leninia_stellans' 'Brachypterygius_extremus' 'Arthropterygius_chrisorum' 'Caypullisaurus_bonapartei' 'Aegirosaurus_leptospondylus' 'Athabascasaurus_bitumineus' 'Sveltonectes_insolitus' 'Simbirskiasaurus_birjukovi' 'Platypterygius_australis' 'Pervushovisaurus_bannovkensis' 'Platypterygius_hercynicus' 'Platypterygius_americanus' 'Platypterygius_platydactylus' 'Platypterygius_sachicarum' 'Palvennia_hoybergeti' 'Cryopterygius_kristiansenae' 'Janusaurus_lundi' 'Sisteronia_seeleyi' 
	;

END;


BEGIN CHARACTERS;
	TITLE  Parvipelvia;
	DIMENSIONS  NCHAR=88;
	FORMAT DATATYPE = STANDARD GAP = - MISSING = ? SYMBOLS = "  0 1 2 3 4 5 6 7 8 9";
	CHARSTATELABELS 
		1 Crown_striation /  Present Reduced, 2 Base_enamel /  no yes, 3 Root_section /  Rounded Quadrangular, 4 Deep_grooves_on_root /  Yes No, 5 Overbite /  no yes, 6 Pmx_supranarialis_pr /  Present Absent, 7 Pmx_Subnarial_process /  Ends_anterior_to_posterior_end_of_naris Reaches_posterior_end_of_naris, 8 Pt_Process_postpal._pterygo /  Absent Present, 9 Mx_ant._process /  Ends_anterior_to_the_anterior_border_of_naris_ Reduced, 10 Mx_External_exposure /  normal nearly_absent, 11 Mx_nares /  Contact _NO_CONTACT, 12 Naris_size /  'Large, ? 1/2 orbit diameter' 'Small << 1/2 orbit diameter', 13 'Naris divided by naso-maxillary' /  No Yes, 14 Na_narialis_process /  Absent Present, 15 Prf_narialis_process /  Absent Present, 16 'La-Prf suture' /  Smooth Strongly_interdigitating, 17 Jugal_ant._margin /  between_Mx_&_Lac Fan_covers_Mx, 18 Jugal_ant._margin_II /  ends_before_an._margin_lacrimal reaches_it_or_ends_anterior_to_it, 19 'Prf-Pa contact' /  No Yes, 20 Frontal_pr._temporalis /  No Yes, 21 Postfrontal_anterior_half /  Unpaired Bifurcated_in_a_medial_and_anterolateral_processes, 22 'ST-PO contact' /  pRESENT ABSENT, 23 'PF-PO contact' /  Short Broad, 24 'Ant. parietal-ST contact' /  Absent Present, 25 Pa_Sagittal_eminence /  Present Absent, 26 'ST-Stapes contact' /  No Touches_Stapes, 27 STF_reduction /  no yes, 28 Sq_shape /  Squared Triangular lost, 29 Qj_exposure /  Large 'Small, covered', 30 Lower_Temporal_arch /  Present Lost, 31 Q_Reduced_occipital_lamella_, 32 Basipterygoid_processes /  barely_protruding large_wings, 33 Bo_extracondylar_area /  Wide Reduced Extremely_reduced, 34 Bo_peripheral_groove /  No Yes_incomplete Complete, 35 Bo_peg /  Present Absent, 36 Bo_ventral_notch /  Yes No, 37 Bo_opisthotic_facets /  Flat Prominent, 38 Paraoccip_opistho_shape /  'No, stout' 'Yes, elongated and slender', 39 Stapedial_shaft_in_adults /  Thick Slender_and_gracile_in_posterior_aspect, 40 Stapes_head_size /  Small Large, 41 Supraoccipital_shape /  'Round, small ventral notch' 'U-shaped with deep notch', 42 Angular_lateral_exposure /  Small Extensive, 43 Anterior_caudals_height /  ?3.5 ?4, 44 Fluke_centra_lat._compress. /  Laterally_compressed Rounded, 45 'A-A neural' /  fused not_fused, 46 Apical_chevrons /  Present Lost, 47 Dorsal_rib_head /  Single_head Double_head, 48 'Rib cross-section' /  Round 8, 49 Ossified_haemapophyses /  Yes No, 50 Tail_size /  Long Small, 51 Lunate_tail_fin /  No Yes, 52 Coracoid_shape_in_adults /  Round Anteropoteriorly_elongated, 53 Anterior_process_coracoid /  yes no, 54 CO_anterior_notch /  Present Reduced_or_absent, 55 Sc_glenoid /  Extensive Reduced, 56 Sc_acromion /  Absent Present, 57 'Plate-like dorsal troch' /  No Yes, 58 Hu_DPC /  Absent Present_triangular Present_enormous, 59 'Hu prox/distal ends' /  distal_wider equal_or_prox_wider, 60 Hu_AAEF /  Absent Present present_and_facet, 61 Post_delfected_Ul_facet /  no yes, 62 'Hu/it contact' /  Absent Present, 63 Leading_edge_facet_Hu /  Marked_bump None, 64 PAE /  Absent Present Present_and_facet, 65 Ulna_post._edge /  Round_and_not_tapering tapering_and_concave, 66 'Ra/Ul spatium interosseum' /  Yes No, 67 Pisiform /  Absent Present, 68 Notching_anterior_edge_forefin /  Notched Straight, 69 Preaxial_access._digits /  Absent One 2, 70 Postaxial_access._digits /  No One_digit Two_digits, 71 'Longi/Lati' /  Longipinnate Latipinnate, 72 Flat_prox._elements /  Flat Thick, 73 'Compact epi-mesopodium', 74 Tightly_packed_rectangular_phalanges /  no yes, 75 Digital_bifurcation /  Absent Present, 76 Loss_of_V_digit /  Yes_of_reduced_to_small_floating_elements No, 77 Paired_fin_ratio /  ?1 '>>1 (forefin longer)', 78 'Is-Pu fusion' /  Absent Fused_foramina Fused_no_foramina, 79 Is_shape /  'Plate-like' 'Rod-like', 80 Illium_shape_1 /  sTRAIGHT_ANTERIOR_MARGIN POINTED_PROCESS, 81 Illium_shape_2 /  Proximal_expanded 'Rib-like', 82 Fe_trochanters /  Absent Present, 83 Wide_distal_femur_blade /  Yes No, 84 'Fe/As contact' /  no yes, 85 Fe_AAE /  no_element yes_element, 86 'Ti/FI interosseum space' /  Yes No, 87 Hindfin_notches /  Yes No, 88 Postaxial_digits_hindfin /  Absent Present ; 
	MATRIX
	'Mikadocephalus_gracilirostris'0???000?0?0000000000000???0000??????????00?????????0000000000000?0?0????0???00000000000?
	'Hudsonelpidia_brevirostris'   ????0???????????????????????????????????????????0???????0000000000??000?00?1000100000000
	'Macgowania_janiceps'          ?0?00???1?0000?0???????????100???????????0????????????????0000?000?0001?1001????????????
	'Leptonectes_tenuirostris'     10010?0??0000000001000000011100?0?????????0???0010001001000000000000000?1000100000000000
	'Excalibosaurus_costini'       100?1????0??00????????????1?????000??????????0?0?0011001000000000100000?1000?000?0000000
	'Eurhinosaurus_longirostris'   10001001100000000?0000?0001111??0??00000?00?1000100000000?0000000110000?1000000010000000
	'Suevoleviathan_disinteger'    0??000001001000000?0?0(0 1)???0101???????????0??????101?10?00?00000001?1000010110001?0000100
	'Temnodontosaurus_spp.'        00000000001000000000?11000010(0 1)?000001000000000011000100000000000010000001000000010000000
	'Hauffiopteryx_typicus'        1???000?100100?0?0100000001111??0?0????1?00???11?11010000?0000?00100000?1001100??0000100
	'Malawania_anachronus'         ???????????????????????????????????????????????1??????00?110001001?0001?1001????????????
	'Ichthyosaurus_communis'       00000(0 1)001011000?00100000000(1 2)10000000000000000011111000(0 1)00110001001(0 1)101101111100010000100
	'Stenopterygius_quadriscissus' 1001000110110000001001000?011100000(0 1)000100111111111110110100001001100(0 1)001(0 1)1111001?000100
	'Chacaicosaurus_cayi'          1???0????0???0??????????????????0001???????????1????????01?0?0?001100001100??????0??????
	'Stenopterygius_aalensis'      1??1010?10010000101000101?01?????????????00???1????110010?00001001100?011??1????????????
	'Ophthalmosaurus_icenicus'     0101010110110101100001101101110(0 1)11100101011011111110100111121010111111111001110011000110
	'Ophthalmosaurus_natans'       10?101?11011010?00000110?101110?11?00111110?0??????01011?112101011?11?1?1001????1???????
	'Mollesaurus_perialus'         11?????0?01???01???????????011?110101001??0????0????????????????????????????????????????
	'Acamptonectes_densus'         1??1?????0???1??????????1?????01121101110100?1?0???010011(1 2)121010111?{1 2}???10??????????????
	'Leninia_stellans'             ?????????01??10010000?01110{0 1}110?12?0??1??1??????????????????????????????????????????????
	'Brachypterygius_extremus'     011100??00110{0 1}?011????1??????1?120110????1???????????0?11?100110011111111001????????????
	'Arthropterygius_chrisorum'    ?????????0?????????????????????020010??1??11?1?????000??1112101001?1??0110???????0100???
	'Caypullisaurus_bonapartei'    ????00??001101001(0 1)???0????0001???????????10???11????0011121200110111{1 2}2011101121??110?111
	'Aegirosaurus_leptospondylus'  0001010?1111011010010{0 1}0???0111???????????1?????1?11?????1?1001100111111?1101121?1?100111
	'Athabascasaurus_bitumineus'   10?1?10?0001???11?00111?100001??????00?1?10?1????????????????????????????????210110?????
	'Sveltonectes_insolitus'       101101??1111011010011?101?0??10020111??1?100?1?11??010111211001{0 1}?1?111111101121??1101111
	'Simbirskiasaurus_birjukovi'   0?11?01?00?11101100?1?????0?????20110???????????????????????????????????????????????????
	'Platypterygius_australis'     011100000001110011011110000201012011?001110111??11?000011212001(1 2)011122011101121??1101111
	'Pervushovisaurus_bannovkensis'01110???00?111???????????????????????????1??????????????????????????????????????????????
	'Platypterygius_hercynicus'    01110????01???0?1?0111?01?0{0 1}1?1?20?110011??1?111???0010112120012011122011101?????111011?
	'Platypterygius_americanus'    1???000?00110100?0???10????201???????????101?111??????0112100012011???0111???????1100???
	'Platypterygius_platydactylus' ????0?????????????????????????1120?1??01?101???1??100111?{1 2}100010011112011101????????????
	'Platypterygius_sachicarum'    01110???0011110?????????????01???????????1??????????????????????????????????????????????
	'Palvennia_hoybergeti'         ?1???1??00??0?1????0011?1???????{1 2}1100?1111??????????????????????????????????????????????
	'Cryopterygius_kristiansenae'  110??11?00?101?000???11?1???1???{1 2}????????1?????1???01001111000?0010111111101?00011100?1?
	'Janusaurus_lundi'             11??????001?011000???1111??21???{1 2}11???11?1?????????010??111110?{0 1}01011?111001?20111100???
	'Sisteronia_seeleyi'           0111???????????????????????????0201?10011?0???1????????1?{1 2}??00?2????????????????????????

;

END;
BEGIN MESQUITECHARMODELS;
	ProbModelSet * UNTITLED   =  'Mk1 (est.)':  1 -  88;
END;

BEGIN ASSUMPTIONS;
	TYPESET * UNTITLED   =  unord:  1 -  32 35 -  77 79 -  88, ord:  33 -  34 78;

END;

Begin MESQUITE;
		MESQUITESCRIPTVERSION 2;
		TITLE AUTO;
		tell ProjectCoordinator;
		timeSaved 1439395575544;
		getEmployee #mesquite.minimal.ManageTaxa.ManageTaxa;
		tell It;
			setID 0 4444536175602907748;
			tell It;
				setDefaultOrder  67 18 19 20 21 22 23 0 68 71 1 2 4 29 3 76 24 25 28 5 6 8 9 82 12 27 80 26 10 33 34 57 53 52 51 41;
				attachments ;
			endTell;
		endTell;
		getEmployee #mesquite.charMatrices.ManageCharacters.ManageCharacters;
		tell It;
			setID 0 8195619463141173495;
			tell It;
				setDefaultOrder  48 154 1 124 51 7 81 4 16 73 6 86 90 5 8 83 49 76 70 11 82 12 78 75 10 66 71 13 15 64 74 47 17 69 18 138 87 131 98 19 85 21 23 24 155 25 52 53 126 54 55 79 50 80 26 27 28 29 30 31 144 33 63 72 132 61 32 34 36 35 37 38 117 39 40 56 58 41 42 59 116 43 65 44 152 60 45 46;
				attachments ;
			endTell;
			mqVersion 301;
			checksumv 0 3 1059294687 null  getNumChars 88 numChars 88 getNumTaxa 36 numTaxa 36   short true   bits 2305843009213693959   states 7   sumSquaresStatesOnly 4966.0 sumSquares -9.223372036854776E19 longCompressibleToShort false usingShortMatrix true   NumFiles 1 NumMatrices 1;
			mqVersion;
		endTell;
		getWindow;
		tell It;
			suppress;
			setResourcesState false false 161;
			setPopoutState 400;
			setExplanationSize 0;
			setAnnotationSize 0;
			setFontIncAnnot 0;
			setFontIncExp 0;
			setSize 1280 648;
			setLocation 0 23;
			setFont SanSerif;
			setFontSize 10;
			getToolPalette;
			tell It;
			endTell;
			desuppress;
		endTell;
		getEmployee  #mesquite.charMatrices.BasicDataWindowCoord.BasicDataWindowCoord;
		tell It;
			showDataWindow #8195619463141173495 #mesquite.charMatrices.BasicDataWindowMaker.BasicDataWindowMaker;
			tell It;
				getWindow;
				tell It;
					getTable;
					tell It;
						rowNamesWidth 167;
					endTell;
					setExplanationSize 30;
					setAnnotationSize 40;
					setFontIncAnnot 0;
					setFontIncExp 0;
					setSize 1119 556;
					setLocation 0 23;
					setFont Arial_Unicode_MS;
					setFontSize 10;
					getToolPalette;
					tell It;
						setTool mesquite.charMatrices.BasicDataWindowMaker.BasicDataWindow.ibeam;
					endTell;
					setActive;
					setTool mesquite.charMatrices.BasicDataWindowMaker.BasicDataWindow.ibeam;
					colorCells  #mesquite.charMatrices.ColorCells.ColorCells;
				tell It;
					setColor Red;
					removeColor off;
				endTell;
					colorRowNames  #mesquite.charMatrices.TaxonGroupColor.TaxonGroupColor;
					colorColumnNames  #mesquite.charMatrices.CharGroupColor.CharGroupColor;
					colorText  #mesquite.charMatrices.NoColor.NoColor;
					setBackground White;
					toggleShowNames off;
					toggleShowTaxonNames on;
					toggleTight off;
					toggleThinRows off;
					toggleShowChanges on;
					toggleSeparateLines off;
					toggleShowStates on;
					toggleAutoWCharNames on;
					toggleAutoTaxonNames on;
					toggleShowDefaultCharNames off;
					toggleConstrainCW on;
					setColumnWidth 16;
					toggleBirdsEye off;
					toggleShowPaleGrid off;
					toggleShowPaleCellColors off;
					toggleShowPaleExcluded off;
					togglePaleInapplicable on;
					toggleShowBoldCellText off;
					toggleAllowAutosize on;
					toggleColorsPanel off;
					toggleDiagonal on;
					setDiagonalHeight 80;
					toggleLinkedScrolling on;
					toggleScrollLinkedTables off;
					getInfoPanel;
					tell It;
						btspOpen true;
						apOpen true;
						fpOpen true;
					endTell;
					toggleInfoPanel on;
					toggleEditingNotPermitted off;
				endTell;
				showWindow;
				getEmployee #mesquite.charMatrices.ColorByState.ColorByState;
				tell It;
					setStateLimit 9;
					toggleUniformMaximum on;
				endTell;
				getEmployee #mesquite.categ.StateNamesStrip.StateNamesStrip;
				tell It;
					showStrip off;
				endTell;
				getEmployee #mesquite.charMatrices.AnnotPanel.AnnotPanel;
				tell It;
					togglePanel off;
				endTell;
				getEmployee #mesquite.charMatrices.CharReferenceStrip.CharReferenceStrip;
				tell It;
					showStrip off;
				endTell;
				getEmployee #mesquite.charMatrices.QuickKeySelector.QuickKeySelector;
				tell It;
					autotabOff;
				endTell;
				getEmployee #mesquite.charMatrices.SelSummaryStrip.SelSummaryStrip;
				tell It;
					showStrip off;
				endTell;
				getEmployee #mesquite.categ.SmallStateNamesEditor.SmallStateNamesEditor;
				tell It;
					panelOpen true;
				endTell;
			endTell;
		endTell;
		endTell;
end;
