# Supplementary material for: Extinction of fish-shaped marine reptiles associated with reduced evolutionary rates and global environmental volatility
Source: Nat Commun. 2016 Mar 8;7:10825. doi: 10.1038/ncomms10825 (PMC4786747; doi:10.1038/ncomms10825)
Supplement: Supplementary Data 3 — Nexus file for the unconstrained Bayesian analysis [file ncomms10825-s4.txt]

#NEXUS

BEGIN DATA;
	DIMENSIONS  NTAX=36 NCHAR=88;
	FORMAT DATATYPE = STANDARD GAP = - MISSING = ? SYMBOLS = "  0 1 2 3 ";
	MATRIX
	Mikadocephalus_gracilirostris  0???000?0?0000000000000???0000??????????00?????????0000000000000?0?0????0???00000000000?
	Hudsonelpidia_brevirostris     ????0???????????????????????????????????????????0???????0000000000??000?00?1000100000000
	Macgowania_janiceps            ?0?00???1?0000?0???????????100???????????0????????????????0000?000?0001?1001????????????
	Leptonectes_tenuirostris       10010?0??0000000001000000011100?0?????????0???0010000010000000000000000?1000100000000000
	Excalibosaurus_costini         100?1????0??00????????????1?????000??????????0?0?0010010000000000100000?1000?000?0000000
	Eurhinosaurus_longirostris     10001001100000000?0000?0001111??0??00000?00?1000100000000?0000000110000?1000000010000000
	Suevoleviathan_disinteger      0??000001001000000?0?0(0 1)???0101???????????0??????101?0?000?00000001?1000010110001?0000100
	Temnodontosaurus_spp_          00000000001000000000?11000010(0 1)?000001000000000011000000000000000010000001000000010000000
	Hauffiopteryx_typicus          1???000?100100?0?0100000001111??0?0????1?00???11?11000000?0000?00100000?1001100??0000100
	Malawania_anachronus           ???????????????????????????????????????????????1?????00??110001001?0001?1001????????????
	Ichthyosaurus_communis         00000(0 1)001011000?00100000000(1 2)1000000000000000001111100(0 1)000110001001(0 1)101101111100010000100
	Stenopterygius_quadriscissus   1001000110110000001001000?011100000(0 1)000100111111111101100100001001100(0 1)001(0 1)1111001?000100
	Chacaicosaurus_cayi            1???0????0???0??????????????????0001???????????1????????01?0?0?001100001100??????0??????
	Stenopterygius_aalensis        1??1010?10010000101000101?01?????????????00???1????100100?00001001100?011??1????????????
	Ophthalmosaurus_icenicus       0101010110110101100001101101110(0 1)11100101011011111110001011121010111111111001110011000110
	Ophthalmosaurus_natans         10?101?11011010?00000110?101110?11?00111110?0??????00110?112101011?11?1?1001????1???????
	Mollesaurus_perialus           11?????0?01???01???????????011?110101001??0????0????????????????????????????????????????
	Acamptonectes_densus           1??1?????0???1??????????1?????01121101110100?1?0???000101(1 2)121010111?{1 2}???10??????????????
	Leninia_stellans               ?????????01??10010000?01110{0 1}110?12?0??1??1??????????????????????????????????????????????
	Brachypterygius_extremus       011100??00110{0 1}?011????1??????1?120110????1??????????0?101?100110011111111001????????????
	Arthropterygius_chrisorum      ?????????0?????????????????????020010??1??11?1?????00??01112101001?1??0110???????0100???
	Caypullisaurus_bonapartei      ????00??001101001(0 1)???0????0001???????????10???11????0111121200110111{1 2}2011101121??110?111
	Aegirosaurus_leptospondylus    0001010?1111011010010{0 1}0???0111???????????1?????1?11?????1?1001100111111?1101121?1?100111
	Athabascasaurus_bitumineus     10?1?10?0001???11?00111?100001??????00?1?10?1????????????????????????????????210110?????
	Sveltonectes_insolitus         101101??1111011010011?101?0??10020111??1?100?1?11??001101211001{0 1}?1?111111101121??1101111
	Simbirskiasaurus_birjukovi     0?11?01?00?11101100?1?????0?????20110???????????????????????????????????????????????????
	Platypterygius_australis       011100000001110011011110000201012011?001110111??11?000111212001(1 2)011122011101121??1101111
	Pervushovisaurus_bannovkensis  01110???00?111???????????????????????????1??????????????????????????????????????????????
	Platypterygius_hercynicus      01110????01???0?1?0111?01?0{0 1}1?1?20?110011??1?111???0101112120012011122011101?????111011?
	Platypterygius_americanus      1???000?00110100?0???10????201???????????101?111?????01?12100012011???0111???????1100???
	Platypterygius_platydactylus   ????0?????????????????????????1120?1??01?101???1??101111?{1 2}100010011112011101????????????
	Platypterygius_sachicarum      01110???0011110?????????????01???????????1??????????????????????????????????????????????
	Palvennia_hoybergeti           ?1???1??00??0?1????0011?1???????{1 2}1100?1111??????????????????????????????????????????????
	Cryopterygius_kristiansenae    110??11?00?101?000???11?1???1???{1 2}????????1?????1???00010111000?0010111111101?00011100?1?
	Janusaurus_lundi               11??????001?011000???1111??21???{1 2}11???11?1?????????00??0111110?{0 1}01011?111001?20111100???
	Sisteronia_seeleyi             0111???????????????????????????0201?10011?0???1???????1??{1 2}??00?2????????????????????????

;
END;

BEGIN mrbayes;

	set autoclose=yes nowarn=yes;  

	LOG START filename=ichthyoB2.screenlog;

	CTYPE ordered: 33 34 78;

	LSET nst=1 rates=gamma coding=informative;

	OUTGROUP Mikadocephalus_gracilirostris;
	constraint root = 1-. ;
	constraint parvi = 2-.; [ingroup]

	
	CALIBRATE	Mikadocephalus_gracilirostris	= fixed (247.2);	
	CALIBRATE	Hudsonelpidia_brevirostris	= uniform (216.4, 227);
	CALIBRATE	Macgowania_janiceps	= uniform (211.4, 216.4);
	CALIBRATE	Leptonectes_tenuirostris	= fixed (201.3);	
	CALIBRATE	Excalibosaurus_costini	= uniform (190.8, 199.3);
	CALIBRATE	Eurhinosaurus_longirostris	= uniform (174.1, 182.7);
	CALIBRATE	Suevoleviathan_disinteger	= uniform (174.1, 182.7);
	CALIBRATE	Temnodontosaurus_spp_	= uniform (199.3, 201.3);
	CALIBRATE	Hauffiopteryx_typicus	= uniform (174.1, 182.7);
	CALIBRATE	Malawania_anachronus	= uniform (125, 132.9);
	CALIBRATE	Ichthyosaurus_communis	= fixed (201.3);	
	CALIBRATE	Stenopterygius_quadriscissus	= uniform (174.1, 182.7);
	CALIBRATE	Chacaicosaurus_cayi	= uniform (168.3, 170.3);
	CALIBRATE	Stenopterygius_aalensis	= uniform (170.3, 174.1);
	CALIBRATE	Ophthalmosaurus_icenicus	= uniform (163.5, 166.1);
	CALIBRATE	Ophthalmosaurus_natans	= uniform (163.5, 166.1);
	CALIBRATE	Mollesaurus_perialus	= uniform (168.3, 170.3);
	CALIBRATE	Acamptonectes_densus	= uniform (129.4, 132.9);
	CALIBRATE	Leninia_stellans	= fixed (123.75);	
	CALIBRATE	Brachypterygius_extremus	= uniform (152.1, 157.3);
	CALIBRATE	Arthropterygius_chrisorum	= uniform (157.3, 163.5);
	CALIBRATE	Caypullisaurus_bonapartei	= uniform (145, 152.1);
	CALIBRATE	Aegirosaurus_leptospondylus	= uniform (145, 152.1);
	CALIBRATE	Athabascasaurus_bitumineus	= fixed (113);	
	CALIBRATE	Sveltonectes_insolitus	= uniform (125, 129.4);
	CALIBRATE	Simbirskiasaurus_birjukovi	= uniform (125, 129.4);
	CALIBRATE	Platypterygius_australis	= uniform (105.5, 107.8);
	CALIBRATE	Pervushovisaurus_bannovkensis	= uniform (93.9, 100.5);
	CALIBRATE	Platypterygius_hercynicus	= uniform (113, 121);
	CALIBRATE	Platypterygius_americanus	= uniform (100.5, 105.5);
	CALIBRATE	Platypterygius_platydactylus	= fixed (123.61);	
	CALIBRATE	Platypterygius_sachicarum	= uniform (121, 125);
	CALIBRATE	Palvennia_hoybergeti	= uniform (145, 152.1);
	CALIBRATE	Cryopterygius_kristiansenae	= uniform (145, 152.1);
	CALIBRATE	Janusaurus_lundi	= uniform (145, 152.1);
	CALIBRATE	Sisteronia_seeleyi	= uniform (105.5, 107.8);
	
	PRSET brlenspr=clock:uniform;
	
	PRSET clockvarpr=igr;	
	PRSET igrvarpr=exp(10); [default]	
	PRSET clockratepr=normal(0.01,0.1);

	CALIBRATE root=uniform(247.2,252.17); [post-permian parvipelvia]

	PRSET topologypr = constraints(root, parvi);
	PRSET nodeagepr = calibrated;

	MCMCP temp=0.2 relburnin=yes burninfrac=0.25 samplefreq=1000 nchains=4 nruns=3;
	MCMCP savebrlens=yes filename=ichthyo;
	
	MCMC ngen= 40000000;

	SUMT;
end;
