# Supplementary material for: Extinction of fish-shaped marine reptiles associated with reduced evolutionary rates and global environmental volatility
Source: Nat Commun. 2016 Mar 8;7:10825. doi: 10.1038/ncomms10825 (PMC4786747; doi:10.1038/ncomms10825)
Supplement: Supplementary Data 4 — Phylogeny-reconstructed character-taxon nexus for morphospace analysis [file ncomms10825-s5.txt]

#NEXUS
[written Mon Apr 27 16:39:30 BST 2015 by Mesquite  version 3.01+ (build 676) at MacBook-Pro.local/10.0.6.201]

BEGIN TAXA;
	TITLE Taxa;
	DIMENSIONS NTAX=71;
	TAXLABELS
		'Mikadocephalus_gracilirostris: ' 'Hudsonelpidia_brevirostris: ' 'Macgowania_janiceps: ' 'Leptonectes_tenuirostris: ' 'Excalibosaurus_costini: ' 'Eurhinosaurus_longirostris: ' 'Suevoleviathan_disinteger: ' 'Temnodontosaurus_spp.: ' 'Hauffiopteryx_typicus: ' 'Malawania_anachronus: ' 'Ichthyosaurus_communis: ' 'Stenopterygius_quadriscissus: ' 'Chacaicosaurus_cayi: ' 'Stenopterygius_aalensis: ' 'Ophthalmosaurus_icenicus: ' 'Ophthalmosaurus_natans: ' 'Mollesaurus_perialus: ' 'Acamptonectes_densus: ' 'Leninia_stellans: ' 'Brachypterygius_extremus: ' 'Arthropterygius_chrisorum: ' 'Caypullisaurus_bonapartei: ' 'Aegirosaurus_leptospondylus: ' 'Athabascasaurus_bitumineus: ' 'Sveltonectes_insolitus: ' 'Simbirskiasaurus_birjukovi: ' 'Platypterygius_australis: ' 'Pervushovisaurus_bannovkensis: ' 'Platypterygius_hercynicus: ' 'Platypterygius_americanus: ' 'Platypterygius_platydactylus: ' 'Platypterygius_sachicarum: ' 'Palvennia_hoybergeti: ' 'Cryopterygius_kristiansenae: ' 'Janusaurus_lundi: ' 'Sisteronia_seeleyi: ' node_37 node_38 node_39 node_40 node_41 node_42 node_43 node_44 node_45 node_46 node_47 node_48 node_49 node_50 node_51 node_52 node_53 node_54 node_55 node_56 node_57 node_58 node_59 node_60 node_61 node_62 node_63 node_64 node_65 node_66 node_67 node_68 node_69 node_70 node_71 
	;

END;


BEGIN CHARACTERS;
	TITLE  Character_Matrix;
	DIMENSIONS  NCHAR=88;
	FORMAT DATATYPE = STANDARD GAP = - MISSING = ? SYMBOLS = "  0 1 2";
	CHARSTATELABELS 
		1 Crown_striation, 2 Base_enamel, 3 Root_section, 4 Deep_grooves_on_root, 5 Overbite, 6 Pmx_supranarialis_pr, 7 Pmx_Subnarial_process, 8 Pt_Process_postpal._pterygo, 9 Mx_ant._process, 10 Mx_External_exposure, 11 Mx_nares, 12 Naris_size, 13 'Naris divided by naso-maxillary', 14 Na_narialis_process, 15 Prf_narialis_process, 16 'La-Prf suture', 17 Jugal_ant._margin, 18 Jugal_ant._margin_II, 19 'Prf-Pa contact', 20 Frontal_pr._temporalis, 21 Postfrontal_anterior_half, 22 'ST-PO contact', 23 'PF-PO contact', 24 'Ant. parietal-ST contact', 25 Pa_Sagittal_eminence, 26 'ST-Stapes contact', 27 STF_reduction, 28 Sq_shape, 29 Qj_exposure, 30 Lower_Temporal_arch, 31 Q_Reduced_occipital_lamella_, 32 Basipterygoid_processes, 33 Bo_extracondylar_area, 34 Bo_peripheral_groove, 35 Bo_peg, 36 Bo_ventral_notch, 37 Bo_opisthotic_facets, 38 Paraoccip_opistho_shape, 39 Stapedial_shaft_in_adults, 40 Stapes_head_size, 41 Supraoccipital_shape, 42 Angular_lateral_exposure, 43 Anterior_caudals_height, 44 Fluke_centra_lat._compress., 45 'A-A neural', 46 Apical_chevrons, 47 Dorsal_rib_head, 48 'Rib cross-section', 49 Ossified_haemapophyses, 50 Tail_size, 51 Lunate_tail_fin, 52 Coracoid_shape_in_adults, 53 Anterior_process_coracoid, 54 CO_anterior_notch, 55 Sc_glenoid, 56 Sc_acromion, 57 'Plate-like dorsal troch', 58 Hu_DPC, 59 'Hu prox/distal ends', 60 Hu_AAEF, 61 Post_delfected_Ul_facet, 62 'Hu/it contact', 63 Leading_edge_facet_Hu, 64 PAE, 65 Ulna_post._edge, 66 'Ra/Ul spatium interosseum', 67 Pisiform, 68 Notching_anterior_edge_forefin, 69 Preaxial_access._digits, 70 Postaxial_access._digits, 71 'Longi/Lati', 72 Flat_prox._elements, 73 'Compact epi-mesopodium', 74 Tightly_packed_rectangular_phalanges, 75 Digital_bifurcation, 76 Loss_of_V_digit, 77 Paired_fin_ratio, 78 'Is-Pu fusion', 79 Is_shape, 80 Illium_shape_1, 81 Illium_shape_2, 82 Fe_trochanters, 83 Wide_distal_femur_blade, 84 'Fe/As contact', 85 Fe_AAE, 86 'Ti/FI interosseum space', 87 Hindfin_notches, 88 Postaxial_digits_hindfin ; 
	MATRIX
	'Mikadocephalus_gracilirostris: '00000000000000000000000000000000000000000000?0?1?0?0000000000000000000000001000000000000
	'Hudsonelpidia_brevirostris: '   00000000?000000000000000000?0000000000000000?0?100?0?00000000000000000000001000100000000
	'Macgowania_janiceps: '          00000000100000000000000000010000000000000000?0?1?0?0?000000000000000001010010000?0000000
	'Leptonectes_tenuirostris: '     1001000?100000000010000000111000000000000000?0001000100100000000000000001000100000000000
	'Excalibosaurus_costini: '       1000100?100000000000000000111?00000000000000?0001001100100000000010000001000000010000000
	'Eurhinosaurus_longirostris: '   1000100110000000000000000011110000000000000010001000000000000000011000001000000010000000
	'Suevoleviathan_disinteger: '    000000001001000000?000?000010100000000000000?0?1101010000?000000010100001011000110000100
	'Temnodontosaurus_spp.: '        00000000001000000000011000010?0000001000000000011000100000000000010000001000000010000000
	'Hauffiopteryx_typicus: '        100?0000100100000010000000111100000?0001000???111110100001000010010000001001100010000100
	'Malawania_anachronus: '         0000000010?100000010000000011?00000000000000?0111110?00001100010010000101001100010000100
	'Ichthyosaurus_communis: '       00000?001011000000100000000?10000000000000000011111000?00110001001?101101111100010000100
	'Stenopterygius_quadriscissus: ' 10010001101100000010010000011100000?000100111111111110110100001001100?001?11110010000100
	'Chacaicosaurus_cayi: '          10010?0010?10000?0100??0?001110000010001000?1111111?100101000010011000011001110010?001?0
	'Stenopterygius_aalensis: '      10010100100100001010001010011100?0010001000?1111111110010100001001100?011001110010?001?0
	'Ophthalmosaurus_icenicus: '     0101010110110101100001101101110?11100101011011111110100111121010111111111001110011000110
	'Ophthalmosaurus_natans: '       100101?11011010000000110110111011110011111000111111010111112101011?111111001110011100110
	'Mollesaurus_perialus: '         1101010010110101100001101?00110110101001010?111011101001111??010?11111111001110011100110
	'Acamptonectes_densus: '         110101?110110100100001??11011101121101110100?110111010011?121010111111111001110011100110
	'Leninia_stellans: '             110101?1101101001000010111011101121001110100?11?1110100111121010111111111001110011100110
	'Brachypterygius_extremus: '     0111000000110100110?1110100001?120110001?10?11111110?01112100110011111111001121011100111
	'Arthropterygius_chrisorum: '    1001010010?10?0010?00?1010011100200100010?11111111100001111210100111??0110011100101001?0
	'Caypullisaurus_bonapartei: '    01110000001101001?0?1010100001?120110001?101111111100011121200110111?2011101121011100111
	'Aegirosaurus_leptospondylus: '  0001010011110110100101001001110?2011?001?10?11111110101112100110011111111101121011100111
	'Athabascasaurus_bitumineus: '   10?101000001010110001110100001??20110001?10?11111110?01112100010011111111?01121011000111
	'Sveltonectes_insolitus: '       1011010011110110100111101001110020111001?10011111110101112110010011111111101121011101111
	'Simbirskiasaurus_birjukovi: '   011100100011110110011110?00201?12011000111011111111000011212001201112201110112101110?111
	'Platypterygius_australis: '     011100000001110011011110000201012011000111011111111000011212001?011122011101121011101111
	'Pervushovisaurus_bannovkensis: '011100?00011110?10011110?00201?12011000111011111111000011212001201112201110112101110?111
	'Platypterygius_hercynicus: '    0111000000110100100111101000111?20111001110111111110010112120012011122011101121011110111
	'Platypterygius_americanus: '    111100000011010010011100?00201?120110001110111111110000112100012011122011101121011100111
	'Platypterygius_platydactylus: ' 0111000000110100100?11101000011120110001?10111111110011112100010011112011101121011100111
	'Platypterygius_sachicarum: '    011100?00011110?10011110?00201?12011000111011111111000011212001201112201110112101110?111
	'Palvennia_hoybergeti: '         110101?1001101100000011?110?1101111001111100?11111101001111?10100101111110011?0?11100110
	'Cryopterygius_kristiansenae: '  11010111001101?00000011?110?1101111001111100?1111110100111100010010111111101100011100110
	'Janusaurus_lundi: '             110101?1001101100000011111021101111001111100?1111110100111111010010111111001120111100110
	'Sisteronia_seeleyi: '           0111000000110100100111101000?1?0201110011101111111100?01121200120111220111011210111?0111
	node_37                          00000000?000000000000000000?0000000000000000?0?1?0?0?00000000000000000000001000000000000
	node_38                          00000000?000000000000000000?0000000000000000?0?1?0?0?00000000000000000000001000000000000
	node_39                          00000000100000000000000000010000000000000000?0?1?0?0?000000000000000000010010000?0000000
	node_40                          00000000100000000000000000010?00000000000000?0?110?0100000000000010000001001000010000000
	node_41                          00000000100000000000000000010?00000000000000?0011000100000000000010000001000000010000000
	node_42                          1000000?100000000000000000111?00000000000000?0001000100?00000000010000001000000010000000
	node_43                          1000100?100000000000000000111?00000000000000?0001000100?00000000010000001000000010000000
	node_44                          000000001001000000?0000000010?00000000000000?0?1101010000?000000010000001001000010000100
	node_45                          0000000010?100000010000000011?00000000000000?0111110100001000010010000001001100010000100
	node_46                          100?000010?100000010000000011100000?0001000???111110100001000010010000001001100010000100
	node_47                          1001000010?1000000100?0000011100000?0001000?1111111?100101000010011000001001110010000100
	node_48                          10010?0010?10000?0100??0?001110000010001000?1111111?100101000010011000011001110010?001?0
	node_49                          1001010010?1000010100?1010011100?0010001000?1111111?10010100001001100?011001110010?001?0
	node_50                          1001010010?10?0010?00?1010011100?00100010?0?111111101001111??0100111??0110011100101001?0
	node_51                          1001010010110100100001101001110??0110001010?111111101001111??010011111111001110011100110
	node_52                          110101001011010?100001101?01110110100001010?111111101001111??010?11111111001110011100110
	node_53                          110101011011010?100001101101110111100101010011111110100111121010111111111001110011100110
	node_54                          110101?1101101001000011?11011101111001110100?1111110100111121010111111111001110011100110
	node_55                          110101?1101101000000011?11011101111001111100?111111010011112101011?111111001110011100110
	node_56                          110101?1001101?00000011?110?1101111001111100?11111101001111?1010010111111001110011100110
	node_57                          110101?1001101100000011?110?1101111001111100?11111101001111?10100101111110011?0?11100110
	node_58                          110101?110110100100001??11011101121001110100?11?1110100111121010111111111001110011100110
	node_59                          10?1010010110100100??1101001110?20110001?10?11111110101112100010011111111?01121011100111
	node_60                          10?1010000110100100?1110100001??20110001?10?11111110?01112100010011111111?01121011100111
	node_61                          0111000000110100100?1110100001?120110001?10?11111110?01112100010011111111?01121011100111
	node_62                          0111000000110100100?1110100001?120110001?10111111110001112100010011112011101121011100111
	node_63                          0111000000110100100?1110100001?120110001?1011111111000111212001?0111?2011101121011100111
	node_64                          011100000011010010011110100001?120110001110111111110000112120012011122011101121011100111
	node_65                          011100000011010010011110?00201?120110001110111111110000112120012011122011101121011100111
	node_66                          011100000011110010011110?00201?12011000111011111111000011212001201112201110112101110?111
	node_67                          011100?00011110?10011110?00201?12011000111011111111000011212001201112201110112101110?111
	node_68                          011100?00011110?10011110?00201?12011000111011111111000011212001201112201110112101110?111
	node_69                          0111000000110100100111101000?1??201110011101111111100?01121200120111220111011210111?0111
	node_70                          10?10100111101101001?1101001110?2011?001?10?11111110101112100010011111111101121011100111
	node_71                          0000000010?100000010000000011?00000000000000?0111110?00001100010010000101001100010000100

;

END;
BEGIN ASSUMPTIONS;
	TYPESET * UNTITLED   =  unord:  1 -  88;

END;

BEGIN MESQUITECHARMODELS;
	ProbModelSet * UNTITLED   =  'Mk1 (est.)':  1 -  88;
END;

Begin MESQUITE;
		MESQUITESCRIPTVERSION 2;
		TITLE AUTO;
		tell ProjectCoordinator;
		timeSaved 1430149171062;
		getEmployee #mesquite.minimal.ManageTaxa.ManageTaxa;
		tell It;
			setID 0 1066591713172556685;
			tell It;
				setDefaultOrder  0 1 2 3 4 5 10 8 11 62 63 12 13 14 15 16 28 23 24 30 56 31 51 49 52 32 37 33 41 39 46 35 17 20 18 42 9 7 6 29 27 26 22 21 19 25 40 36 34 38 43 44 45 47 48 50 53 54 55 57 58 59 60 61 64 65 66 67 68 69 70;
				attachments ;
			endTell;
		endTell;
		getEmployee #mesquite.charMatrices.ManageCharacters.ManageCharacters;
		tell It;
			setID 0 6210540859781130037;
			mqVersion 301;
			checksumv 0 3 3731393019 null  getNumChars 88 numChars 88 getNumTaxa 71 numTaxa 71   short true   bits 7   states 7   sumSquaresStatesOnly 15882.0 sumSquares 15882.0 longCompressibleToShort false usingShortMatrix true   NumFiles 1 NumMatrices 1;
			mqVersion;
		endTell;
		getWindow;
		tell It;
			suppress;
			setResourcesState false false 88;
			setPopoutState 400;
			setExplanationSize 0;
			setAnnotationSize 0;
			setFontIncAnnot 0;
			setFontIncExp 0;
			setSize 1920 1119;
			setLocation 1280 -377;
			setFont SanSerif;
			setFontSize 10;
			getToolPalette;
			tell It;
			endTell;
			desuppress;
		endTell;
		getEmployee  #mesquite.charMatrices.BasicDataWindowCoord.BasicDataWindowCoord;
		tell It;
			showDataWindow #6210540859781130037 #mesquite.charMatrices.BasicDataWindowMaker.BasicDataWindowMaker;
			tell It;
				getWindow;
				tell It;
					setExplanationSize 30;
					setAnnotationSize 20;
					setFontIncAnnot 0;
					setFontIncExp 0;
					setSize 1832 1047;
					setLocation 1280 -377;
					setFont SanSerif;
					setFontSize 10;
					getToolPalette;
					tell It;
					endTell;
					setActive;
					setTool mesquite.charMatrices.BasicDataWindowMaker.BasicDataWindow.arrow;
					colorCells  #mesquite.charMatrices.NoColor.NoColor;
					colorRowNames  #mesquite.charMatrices.TaxonGroupColor.TaxonGroupColor;
					colorColumnNames  #mesquite.charMatrices.CharGroupColor.CharGroupColor;
					colorText  #mesquite.charMatrices.NoColor.NoColor;
					setBackground White;
					toggleShowNames on;
					toggleShowTaxonNames on;
					toggleTight off;
					toggleThinRows off;
					toggleShowChanges on;
					toggleSeparateLines off;
					toggleShowStates on;
					toggleAutoWCharNames on;
					toggleAutoTaxonNames off;
					toggleShowDefaultCharNames off;
					toggleConstrainCW on;
					toggleBirdsEye off;
					toggleShowPaleGrid off;
					toggleShowPaleCellColors off;
					toggleShowPaleExcluded off;
					togglePaleInapplicable on;
					toggleShowBoldCellText off;
					toggleAllowAutosize on;
					toggleColorsPanel off;
					toggleDiagonal on;
					setDiagonalHeight 80;
					toggleLinkedScrolling on;
					toggleScrollLinkedTables off;
					newAssistant  #mesquite.distance.ShowDistance.ShowDistance;
				tell It;
					getEmployee #mesquite.distance.TaxaDistFromMatrixSrc.TaxaDistFromMatrixSrc;
					tell It;
						getMatrixSource  #mesquite.charMatrices.CharMatrixCoordIndep.CharMatrixCoordIndep;
						tell It;
							setCharacterSource #mesquite.charMatrices.StoredMatrices.StoredMatrices;
							tell It;
								setDataSet #6210540859781130037;
							endTell;
						endTell;
						setDistanceTask  #mesquite.distance.UncorrectedDistance.UncorrectedDistance;
					endTell;
				endTell;
					getInfoPanel;
					tell It;
						btspOpen true;
						apOpen true;
						fpOpen true;
					endTell;
					toggleInfoPanel on;
					toggleEditingNotPermitted off;
				endTell;
				showWindow;
				getWindow;
				tell It;
					forceAutosize;
				endTell;
				getEmployee #mesquite.charMatrices.ColorByState.ColorByState;
				tell It;
					setStateLimit 9;
					toggleUniformMaximum on;
				endTell;
				getEmployee #mesquite.charMatrices.ColorCells.ColorCells;
				tell It;
					setColor Red;
					removeColor off;
				endTell;
				getEmployee #mesquite.categ.StateNamesStrip.StateNamesStrip;
				tell It;
					showStrip off;
				endTell;
				getEmployee #mesquite.charMatrices.AnnotPanel.AnnotPanel;
				tell It;
					togglePanel off;
				endTell;
				getEmployee #mesquite.charMatrices.CharReferenceStrip.CharReferenceStrip;
				tell It;
					showStrip off;
				endTell;
				getEmployee #mesquite.charMatrices.QuickKeySelector.QuickKeySelector;
				tell It;
					autotabOff;
				endTell;
				getEmployee #mesquite.charMatrices.SelSummaryStrip.SelSummaryStrip;
				tell It;
					showStrip off;
				endTell;
				getEmployee #mesquite.categ.SmallStateNamesEditor.SmallStateNamesEditor;
				tell It;
					panelOpen true;
				endTell;
			endTell;
		endTell;
		endTell;
end;
