# Supplementary material for: Extinction of fish-shaped marine reptiles associated with reduced evolutionary rates and global environmental volatility
Source: Nat Commun. 2016 Mar 8;7:10825. doi: 10.1038/ncomms10825 (PMC4786747; doi:10.1038/ncomms10825)
Supplement: Supplementary Data 5 — Results of the pcoa analysis [file ncomms10825-s6.xls]

## Sheet: NCOMMS-15-15733-s05
	values.Eigenvalues	values.Corr_eig	values.Rel_corr_eig	values.Broken_stick	values.Cum_corr_eig	values.Cum_br_stick
1	681.18	1101.61	0.377424	0.0698341	0.377424	0.0698341
2	195.104	378.897	0.129814	0.0553413	0.507239	0.125175
3	95.9057	205.009	0.0702381	0.0480949	0.577477	0.17327
4	58.2773	137.178	0.0469984	0.043264	0.624475	0.216534
5	36.9392	89.0968	0.0305255	0.0396408	0.655001	0.256175
6	30.7605	77.8998	0.0266893	0.0367423	0.68169	0.292917
7	22.9744	66.5285	0.0227933	0.0343268	0.704483	0.327244
8	20.4641	62.105	0.0212778	0.0322564	0.725761	0.359501
9	14.9471	48.6893	0.0166815	0.0304448	0.742442	0.389946
10	10.9723	38.2095	0.013091	0.0288345	0.755533	0.41878
11	10.7043	34.873	0.0119478	0.0273853	0.767481	0.446165
12	8.98828	30.4738	0.0104407	0.0260677	0.777922	0.472233
13	8.41965	29.1797	0.00999727	0.02486	0.787919	0.497093
14	7.17035	26.7951	0.00918028	0.0237452	0.797099	0.520838
15	5.89044	24.8157	0.0085021	0.02271	0.805602	0.543548
16	5.52115	23.3728	0.00800777	0.0217438	0.813609	0.565292
17	4.92834	22.9487	0.00786247	0.020838	0.821472	0.58613
18	4.23318	21.13	0.00723937	0.0199855	0.828711	0.606116
19	3.91595	20.2921	0.00695229	0.0191803	0.835663	0.625296
20	3.63406	20.2085	0.00692363	0.0184176	0.842587	0.643713
21	3.30767	18.8187	0.00644748	0.0176929	0.849035	0.661406
22	2.88015	18.2167	0.00624124	0.0170028	0.855276	0.678409
23	2.4824	18.1214	0.00620859	0.016344	0.861484	0.694753
24	2.07564	16.6368	0.00569994	0.0157139	0.867184	0.710467
25	1.91209	16.323	0.00559244	0.01511	0.872777	0.725577
26	1.71769	15.3104	0.00524549	0.0145303	0.878022	0.740107
27	1.46755	13.9484	0.00477887	0.0139729	0.882801	0.75408
28	1.25077	13.7268	0.00470294	0.0134361	0.887504	0.767517
29	1.08204	13.2822	0.00455062	0.0129186	0.892055	0.780435
30	0.9602	12.5255	0.00429136	0.0124188	0.896346	0.792854
31	0.834147	12.245	0.00419526	0.0119357	0.900541	0.80479
32	0.694251	11.9309	0.00408764	0.0114682	0.904629	0.816258
33	0.631649	11.5685	0.00396348	0.0110153	0.908592	0.827273
34	0.555651	10.9824	0.0037627	0.0105761	0.912355	0.837849
35	0.522682	10.8691	0.00372386	0.0101499	0.916079	0.847999
36	0.475934	10.7517	0.00368363	0.00973579	0.919763	0.857735
37	0.360739	10.6855	0.00366097	0.00933322	0.923424	0.867068
38	0.32971	10.3153	0.00353413	0.00894152	0.926958	0.87601
39	0.296465	10.082	0.00345418	0.00856013	0.930412	0.88457
40	0.267612	9.95585	0.00341098	0.00818852	0.933823	0.892758
41	0.214658	9.83689	0.00337022	0.0078262	0.937193	0.900584
42	0.178405	9.71868	0.00332972	0.00747272	0.940523	0.908057
43	0.128326	9.37876	0.00321326	0.00712766	0.943736	0.915185
44	0.0870136	9.12343	0.00312578	0.00679061	0.946862	0.921975
45	0.00462282	9.00777	0.00308616	0.00646123	0.949948	0.928437
46	0	8.95616	0.00306847	0.00613917	0.953017	0.934576
47	0	8.767	0.00300367	0.00582411	0.95602	0.9404
48	0	8.7016	0.00298126	0.00551576	0.959001	0.945916
49	0	8.59324	0.00294413	0.00521382	0.961946	0.95113
50	0	8.48101	0.00290568	0.00491805	0.964851	0.956048
51	0	8.29667	0.00284252	0.0046282	0.967694	0.960676
52	0	8.0449	0.00275627	0.00434403	0.97045	0.96502
53	0	7.88809	0.00270254	0.00406532	0.973153	0.969085
54	-0.0163716	6.97313	0.00238907	0.00379187	0.975542	0.972877
55	-0.0871656	6.59529	0.00225962	0.00352349	0.977801	0.976401
56	-0.131439	5.47658	0.00187633	0.00325998	0.979678	0.979661
57	-0.153768	5.47658	0.00187633	0.00300118	0.981554	0.982662
58	-0.252541	5.47658	0.00187633	0.00274693	0.98343	0.985409
59	-0.274206	5.47658	0.00187633	0.00249705	0.985307	0.987906
60	-0.312418	5.47658	0.00187633	0.00225141	0.987183	0.990157
61	-0.354771	5.47658	0.00187633	0.00200986	0.989059	0.992167
62	-0.433117	5.47658	0.00187633	0.00177228	0.990936	0.993939
63	-0.485726	5.37335	0.00184096	0.00153852	0.992777	0.995478
64	-0.642411	5.07481	0.00173868	0.00130848	0.994515	0.996786
65	-0.715814	4.99484	0.00171128	0.00108203	0.996227	0.997868
66	-0.786004	4.35174	0.00149095	0.000859066	0.997717	0.998727
67	-0.883496	4.08192	0.00139851	0.000639478	0.999116	0.999367
68	-1.33279	1.4658	0.0005022	0.000423169	0.999618	0.99979
69	-1.86267	1.11445	0.000381821	0.00021004	1	1
70	-2.73964	0	0	0	1	1
71	-4.59046	0	0	0	1	1
