# Supplementary material for: Extinction of fish-shaped marine reptiles associated with reduced evolutionary rates and global environmental volatility
Source: Nat Commun. 2016 Mar 8;7:10825. doi: 10.1038/ncomms10825 (PMC4786747; doi:10.1038/ncomms10825)
Supplement: Supplementary Data 6 — Results of the pcoa analysis [file ncomms10825-s7.txt]

cailliez 3
Cailliez correction applied to negative eigenvalues: D' = -0.5*(D + 3.30955442559376 )^2, except diagonal elements
cailliez 3
Cailliez correction applied to negative eigenvalues: D' = -0.5*(D + 3.30955442559376 )^2, except diagonal elements
-4.372007 -4.505934 -4.496302 -4.350668 -4.461795 -4.197207 -3.717023 -3.901306 -3.294091 -3.332547 -2.692964 -1.929891 -1.964103 -1.285664 1.065283 1.056537 1.038551 1.369517 1.161864 2.506055 0.7365661 3.348422 1.978197 2.066919 2.389142 3.970719 3.498997 4.032089 3.835186 3.24072 2.861036 4.032089 1.095964 0.6749882 1.244204 3.865127 -4.527215 -4.527215 -4.532656 -4.342302 -4.389988 -4.530847 -4.55193 -3.943779 -3.515783 -3.222473 -2.453715 -1.964103 -1.167961 0.04962384 0.9029749 1.055639 1.250251 1.268433 1.201049 1.079399 1.095964 1.253774 2.134788 2.397337 2.572961 2.833223 3.474353 3.830208 3.811951 3.911245 4.032089 4.032089 3.978421 2.270073 -3.332547 -1.335054 -1.249074 -0.8446452 -0.3089253 -0.3425798 -0.5666023 -0.8375487 -0.9044477 -0.1465677 -0.1506145 -0.3656311 -0.1477288 0.313263 -0.06287358 2.607033 3.118749 1.819945 3.331278 3.521746 -0.6968105 0.5107312 -1.557804 0.0380981 -0.3528081 -0.02141283 -1.810475 -1.781519 -1.855575 -1.713064 -1.843402 -1.399844 -1.855575 2.807405 2.521773 2.871619 -1.783712 -1.252672 -1.252672 -1.07934 -0.8880028 -0.9769797 -0.3643726 -0.3715721 -0.9727775 -0.3714296 -0.08388584 -0.05166359 0.313263 0.05496753 0.4819126 1.234864 1.818644 2.912611 3.20306 3.24504 2.832697 2.807405 3.562911 0.2910612 -0.252962 -0.7439038 -1.305685 -1.449776 -1.745338 -1.794993 -1.883 -1.855575 -1.855575 -1.746609 0.1636138 -0.1506145 -1.211618 -1.303904 -0.9340228 -0.5212399 -0.6989038 -0.8422657 -0.1625999 -1.179068 1.237247 0.6406557 0.4933213 1.817037 2.293131 2.245205 -0.7183987 -0.7713862 0.4808052 -0.8713367 -1.064289 1.138065 0.8731121 -0.04544019 1.81947 1.70453 1.490972 -1.304856 -1.038169 -1.19391 -0.5613619 -0.1668684 0.9397961 -1.19391 -0.8954881 -0.6184024 -1.036487 -0.4772643 -1.206194 -1.206194 -0.98386 -0.7591517 -1.004647 -0.7758351 -0.8092846 -0.1405979 0.6361627 1.279046 1.803532 2.293131 2.265043 1.400277 1.019407 0.4471684 -0.611205 -0.7778982 -1.074127 -0.8444465 -0.8954881 -0.9785669 1.978278 1.74944 1.120986 0.9897971 -0.03541209 -0.7273242 -1.075893 -1.167529 -1.19391 -1.19391 -0.5418275 2.018225 0.6406557 1.201591 0.848726 0.7474253 -0.1132539 0.03099761 0.004211129 0.1505853 0.8240296 -1.167856 -0.4394922 -0.1297877 -1.377228 -1.268961 -1.202151 -0.4854422 0.05566597 0.3445164 -0.3566063 -0.3965403 2.012458 -1.728328 0.2384657 1.304907 1.757987 0.9294689 -1.04366 -0.8120039 -1.008165 -0.2619615 -0.1429465 1.57631 -1.008165 0.7431885 1.015596 0.3966233 -0.2384261 0.7597899 0.7597899 0.4964914 0.3185237 0.4695191 0.1426314 0.1475506 0.06023691 -0.7302738 -1.121775 -1.316941 -1.268961 -1.068291 -1.256229 -0.2016477 -0.1068272 -0.4227727 -0.380857 -0.2427103 0.5465933 0.7431885 -0.4061425 0.9451953 1.785093 1.92633 1.528302 0.2801828 -0.1125389 -0.8472541 -0.9848618 -1.008165 -1.008165 -0.2173521 1.23006 -0.4394922 0.1009642 0.2241031 0.1033881 -1.187487 -1.603882 -1.665107 0.7975135 -0.3067819 0.7210981 1.614277 1.970552 0.3370381 -0.1345745 -0.5220263 -0.3701009 0.1641418 -0.8999733 -0.7874558 -0.3514073 0.1837457 -1.003065 -0.1924738 -0.02306764 -0.2885549 -0.6076997 0.3065068 0.2021199 0.2716701 -0.442768 0.3763748 0.03305691 0.2716701 0.9737537 1.279357 1.138463 -0.4185241 0.1234839 0.1234839 -0.03661714 -0.05428636 -0.4755565 -1.307302 -1.442382 0.6368264 1.35485 0.9553346 0.259486 -0.1345745 -0.4437608 -0.5981709 -0.599281 -0.416048 -0.572151 -0.3680713 0.1631272 0.8010002 0.9737537 -0.4204782 -0.3739992 -0.1825718 0.2262477 0.06010906 -0.2195936 -0.2048572 0.19522 0.2471848 0.2716701 0.2716701 -0.369903 -0.3229652 1.614277 -1.058242 -0.4205509 -0.323916 0.7792313 1.102707 0.7848942 -0.2043768 0.1240507 0.2036406 -0.4973177 -0.7067903 0.3247056 0.1327483 0.04333024 -1.104755 -0.0583991 -0.9544432 -0.3808861 -0.4418024 -0.3857484 -0.9177562 -1.111511 0.9492874 -0.1256829 0.9625113 0.6161199 0.7329904 0.5360088 -0.9227096 1.382153 -0.5377145 0.5360088 0.6559277 1.004159 1.496607 -0.8968852 -0.4360144 -0.4360144 -0.3165049 -0.09440318 0.1409059 0.8670555 0.9686068 -0.2147601 -0.3474688 0.02310038 0.2384058 0.1327483 0.02643703 -0.3359064 -0.199665 -0.4092237 -0.6868195 -0.5643398 -0.153121 0.4333981 0.6559277 -0.5225659 0.7520112 0.0001159642 -0.3609918 -0.4242907 -1.012788 -0.7905679 0.3616585 0.5323718 0.5360088 0.5360088 -0.886987 1.167395 -0.4973177 0.3461744 -0.1097342 -0.7426812 0.5447392 0.5294604 0.3012899 -0.484947 0.08283372 0.4436261 -0.6138725 -0.7778337 1.10743 0.5049974 0.5443969 -0.7586035 -0.1429921 -0.1398116 -0.2364511 -0.1943831 0.1917992 -0.3772895 0.492503 -1.399538 -0.007607447 -1.50596 -0.3792792 -0.62312 -0.3288996 0.8037099 0.3266 0.9402248 -0.3288996 0.7995288 1.078727 0.582997 0.5499896 -0.1188948 -0.1188948 -0.4307469 -0.383913 -0.3186445 0.238803 0.2893822 -0.4424996 -0.1948911 0.3388301 0.6020908 0.5049974 0.4544451 -0.2406144 -0.7098808 -0.5248804 -0.4626448 -0.291946 0.0993126 0.8397171 0.7995288 -0.2340135 -0.7495622 0.06588344 0.2519668 0.7550737 0.520848 0.584242 -0.143891 -0.3175881 -0.3288996 -0.3288996 0.6029508 -1.012018 -0.6138725 0.7235949 1.08795 0.3910996 -0.3221826 -0.7733955 -0.9754428 -0.01399435 -0.04773247 -0.3523761 -0.8979656 -1.487341 -0.3894757 0.6620781 0.8401755 0.0513449 -0.2372004 -0.3458282 -0.1136494 -0.2306063 0.2207176 0.6707703 -0.1997333 -0.559215 0.5628158 -0.7097527 0.3236006 0.6307884 0.2679722 -1.234957 0.1167893 -0.0144054 0.2679722 0.09753431 -0.1189556 0.5576646 -0.9039798 0.910669 0.910669 0.5333663 0.2530981 0.07879535 -0.6716358 -0.8198292 0.05455505 -0.580775 -0.2182514 0.1482187 0.6620781 0.7178944 0.4825581 0.3860201 0.3494319 0.1351271 0.1053738 -0.06194789 0.1899899 0.09753431 -0.1258166 0.07684565 0.3273615 0.1106521 0.1412669 -0.1752113 -0.3414771 0.1235061 0.230196 0.2679722 0.2679722 -0.8418685 -0.3710536 -0.8979656 0.4775487 0.3777907 0.03825694 0.04556385 -0.3021482 -0.6584348 -0.098612 0.5683037 0.0005241461 -0.08035054 -0.3665726 -0.9201954 0.1118907 0.2955133 -0.5139299 0.269811 -0.0531566 -0.639772 -0.6868494 -0.8369864 0.9471391 -0.2257415 0.3484977 -0.3048547 0.9844803 -0.3064125 -0.4529622 -0.1943667 1.104123 -0.5748754 -0.753883 -0.1943667 0.5220329 0.2766573 0.6791713 1.07014 0.2300831 0.2300831 0.0868284 -0.03943246 -0.08218671 -0.1294121 -0.2197449 -0.1758638 0.01046449 0.08341741 -0.3074839 0.1118907 0.277569 0.519203 0.2346574 -0.32587 -0.3466066 -0.2239548 0.2054557 0.3216087 0.5220329 -0.5624081 0.04266738 0.07079294 -0.668243 -0.7696843 -0.1588334 0.2618361 -0.02754745 -0.1385759 -0.1943667 -0.1943667 0.8841628 0.5992035 -0.08035054 -0.8579044 -0.7200951 -0.2494949 -1.029362 0.2046947 0.1608689 1.022649 1.173454 0.1907296 0.06109266 -0.4558819 -0.8142759 0.02324166 0.01774339 0.2259734 -0.07796202 0.4506094 -0.5530797 -0.7029132 0.3073019 0.139966 -0.1178473 -0.7729584 0.4055361 -0.4702496 0.1856006 0.04674195 0.1108294 -0.13077 -0.5028296 -0.02914685 0.1108294 0.1625735 0.2397853 -0.09497847 -0.04247563 -0.5797695 -0.5797695 -0.2154288 0.4954661 0.5865151 0.2590896 0.3246519 0.4982882 0.1176768 0.1757344 -0.2999099 0.02324166 0.1122138 0.1909773 0.2158655 0.4514991 0.1428746 0.02001642 0.1562266 0.1730973 0.1625735 -0.3752073 0.094498 0.1266413 0.2343228 -0.02327218 -0.06808143 -0.004385198 -0.05943159 0.003353715 0.1108294 0.1108294 0.008920128 -0.269235 0.06109266 0.2535951 0.007070369 0.06977123 0.619786 0.1312017 0.4199107 -0.6830159 -0.9143858 0.3157946 0.5522212 0.6622355 -1.347059 -0.1741307 0.0588445 -0.3821423 -0.4865237 0.7123321 -0.19451 -0.2479956 -0.1151923 0.664991 -0.1933468 -0.5182521 0.5925128 -0.7115115 0.1343528 0.09331012 0.06131005 -0.1076891 0.6326203 -0.0829755 0.06131005 0.06622848 0.6622577 -0.3105978 -0.1604717 0.09967782 0.09967782 -0.1302356 -0.4548443 -0.4736203 0.2244289 0.300015 -0.4825483 -0.05422808 0.02988627 -0.4659374 -0.1741307 -0.009219866 0.2942239 0.4691526 0.5386273 0.008562884 -0.1187373 -0.1703025 0.110163 0.06622848 -0.1958604 0.2091681 0.3167215 -0.05307794 -0.05245706 -0.3568943 -0.01026633 -0.03088811 -0.0200413 0.06131005 0.06131005 -0.1204002 -0.2095414 0.5522212 0.02014108 0.08390949 0.1433746 0.1792449 -0.1855827 -0.448539 -0.5944748 0.8973268 -0.3060585 -0.0186978 -0.2140596 0.4020215 0.263461 -0.259028 0.6306339 -0.771202 1.193316 -0.3003481 -0.1336736 -0.0008699 -0.8475407 -0.8354595 0.3555826 -0.3308756 -0.2386674 0.2665573 -0.5006957 0.09673826 0.3744552 0.5703303 -0.1469618 0.09673826 -0.194261 0.5152747 -0.2210236 0.2362328 0.1602662 0.1602662 0.02926162 -0.02944515 -0.006297487 -0.1613113 -0.2637597 -0.2420165 0.05217221 -0.01643192 0.3780379 0.263461 0.02218865 -0.3093529 0.1672903 0.7162568 0.3254161 0.01868373 -0.1880023 -0.08753581 -0.194261 -0.09630977 -0.09446843 -0.2873129 0.09935016 -0.1897427 -0.3544393 -0.1395557 -0.004665038 -0.02499008 0.09673826 0.09673826 0.2394952 0.1056536 -0.0186978 -0.1649354 -0.06343263 0.03464258 -0.2300157 -0.1676703 -0.189348 0.08292328 -0.4556163 0.5150049 0.09451639 -0.9851611 -1.187456 0.1817108 0.1749801 -0.7205378 -0.5710661 -0.1512145 0.7176385 0.7476029 0.5322197 -0.6461066 -0.04184233 0.3627497 -0.5050931 -0.1463043 -0.2984798 -0.0561539 -0.134348 0.3281116 0.6261748 -0.1675138 -0.134348 -0.02755757 -0.09291431 -0.1721197 0.1998169 -0.02812729 -0.02812729 0.1121046 0.3241577 0.184894 0.05113634 0.005904428 0.5930828 0.4002363 0.404726 0.1301809 0.1817108 0.03242671 0.1425638 -0.09344108 -0.09078102 -0.1006962 0.07524111 -0.06592439 -0.06088435 -0.02755757 0.4610984 0.01936441 -0.1505828 0.2833747 -0.238023 -0.2045888 0.2747551 0.1206782 -0.01666249 -0.134348 -0.134348 0.2317088 -0.03862632 0.09451639 0.08704876 0.04645038 -0.02785683 0.746467 0.08145868 -0.1263338 -0.2960175 -0.3898274 0.5164414 0.24214 -0.7117685 -0.1832992 0.03769571 0.007006561 0.6184605 0.05477491 0.2766162 -0.2046985 -0.2590043 0.6349873 -0.5357545 0.1351386 -0.302758 0.770545 0.6139835 0.2948804 0.5887895 0.0887078 0.08316923 -0.8747196 -0.4610114 0.0887078 0.1401413 -0.3864064 0.01188006 0.03498182 0.04292524 0.04292524 -0.185767 -0.2871951 -0.2928296 0.01478959 0.01616489 0.0572171 0.2726049 0.1391963 0.4106012 0.03769571 -0.2107806 -0.3648195 -0.43824 -0.1886509 0.1669401 -0.1381939 0.1198601 0.1008823 0.1401413 -0.1892753 -0.223849 -0.1358484 0.2456371 -0.4495497 -0.07308016 -0.02715851 -0.2870211 -0.02785526 0.0887078 0.0887078 0.01455162 -0.1625905 0.24214 0.09037966 0.4125424 -0.1701535 -0.7195102 0.1081399 0.5526969
0.7880994 -0.7975697 0.01281911 -0.1366929 -0.06041342 0.1233236 -0.1133672 0.1581173 0.8206956 -0.778147 0.1970486 -0.1339852 0.09808758 -0.3778325 0.1790211 -0.163742 0.3660017 0.6308033 -0.06894353 0.004311201 -0.1222849 -0.07757574 0.2812786 0.3897865 0.01790147 -0.07757574 0.1824367 -0.139932 0.5777757 0.2294831 0.009051107 0.009051107 -0.09256571 0.04072402 -0.1489946 -0.04239361 0.09300417 0.1880832 -0.05931416 -0.1128926 0.06017492 -0.1133672 -0.04399264 -0.1028842 -0.3739989 -0.05925766 0.1677117 -0.1811384 -0.3200625 -0.09737446 0.1824367 -0.01567295 -0.2056409 -0.1706109 -0.2650866 -0.06184524 -0.1809241 -0.01621636 -0.05175248 -0.1852552 -0.07757574 -0.07757574 0.1084624 0.05136243 -0.1366929 -0.1320047 0.02494628 -0.03905164 0.1996305 0.1547454 0.198304 -0.2470647 0.161421 -0.2573134 0.3128527 0.01903012 -0.1941124 0.02612963 0.1822495 0.2916714 -0.6541634 -0.142402 -0.135468 -0.1627665 0.8089315 0.6093799 0.1376163 0.5441834 -0.9748305 -0.3168826 -0.2333951 0.3189178 -0.03824047 0.0139445 -0.4676195 0.2741103 -0.03824047 0.1920122 -0.3914899 0.7096444 -0.1024621 -0.07555781 -0.07555781 -0.05828443 -0.1318563 0.02805866 -0.01531777 0.07156148 -0.3408016 0.1055317 -0.2892633 -0.1548212 0.02612963 0.1461383 -0.06782965 -0.002723825 0.1004016 0.03118617 -0.003288177 -0.1519466 0.05311368 0.1920122 -0.1077121 -0.1433216 -0.4679509 0.2757359 0.2832615 -0.08764316 -0.1850768 0.09628583 0.1164547 -0.03824047 -0.03824047 -0.03567232 -0.01983129 0.3128527 -0.006755361 -0.05047181 -0.2392088 0.2897081 0.02956709 -0.2860216 0.192361 0.2181225 -0.09668081 -0.148348 0.3969847 -0.4100168 0.005338711 0.6938076 -0.03591268 -0.5266465 0.2633577 0.4052701 0.258199 -0.4868293 -0.3122731 0.1878721 -0.1234941 -0.0314847 0.477624 0.3293664 0.2030604 0.1042314 -0.08232444 -0.5616375 0.3847887 0.1042314 -0.03464253 0.6452583 -0.1089212 -0.08786694 -0.01897356 -0.01897356 -0.02405018 -0.0274489 0.003531557 -0.01115675 -0.07985307 0.06366827 0.1863938 -0.1011395 -0.407044 0.005338711 0.5276948 0.009602975 -0.4818257 -0.2081132 -0.08687785 0.07109882 -0.3404699 -0.1790816 -0.03464253 0.2442164 -0.289885 -0.2074549 -0.1109705 0.380028 0.0179989 -0.264181 -0.290549 -0.02911614 0.1042314 0.1042314 -0.06320362 0.1457103 -0.148348 0.3640914 -0.06108969 -0.03264823 -0.8516344 -0.08116047 0.6656436 -0.6791667 0.6769463 -0.0495766 0.2928046 0.02145836 0.0002366836 0.1103714 -0.0284912 -0.07014878 -0.2748927 -0.2795567 0.4138205 0.3256801 0.09030964 0.1086896 -0.3275749 -0.408404 0.2378999 0.439047 0.05290386 0.1786644 0.02966967 0.05624801 0.004710214 -0.05765808 0.02966967 -0.01808151 -0.08927613 0.08102249 0.1042406 0.07773701 0.07773701 -0.2057318 -0.1183557 -0.1058179 -0.1414148 0.003908325 -0.1949759 -0.09662288 0.06302467 0.1443779 0.1103714 0.01547491 -0.06582423 0.1079789 -0.3741854 -0.1019112 -0.0176817 -0.3137513 0.0948038 -0.01808151 0.1761443 -0.1904363 0.344974 0.06358111 -0.09880545 -0.09377957 -0.2496568 -0.1265208 0.04429753 0.02966967 0.02966967 -0.01086988 -0.1268996 0.2928046 0.2732324 -0.3087537 0.05696587 -0.6496757 0.1196907 0.3092134 -0.7878512 -0.401963 0.1716266 -0.0215763 -0.3265558 0.03604211 -0.003670869 0.1815853 0.2171039 0.3206779 -0.04637301 -0.293341 -0.1318304 -0.1279201 0.09110503 0.1964807 0.7122633 -0.1170241 -0.1614761 0.199752 0.09389801 0.04961498 -0.1044084 -0.300211 0.06425729 0.04961498 0.002100656 0.5997452 -0.5058376 -0.08469875 0.08870209 0.08870209 0.1730825 0.3278782 0.2287854 -0.05928597 0.07833348 0.1777569 0.1273094 0.1119201 -0.1156663 -0.003670869 0.02981683 -0.1216871 -0.1039845 0.05973117 -0.0751502 -0.0840463 0.1948709 0.1238114 0.002100656 -0.1405541 -0.2079484 -0.2487026 -0.1499667 0.1573161 0.02676704 0.06743917 -0.1768312 -0.06832762 0.04961498 0.04961498 -0.03166383 0.07370541 -0.0215763 -0.2939339 -0.3864487 0.2778184 0.4125839 -0.02780994 -0.2423102 -0.5077986 0.1805035 -0.1864108 0.2365649 -0.01406934 -0.2311504 -0.05323727 0.3270658 0.6399147 0.02593277 -0.6655725 0.08067445 0.065021 -0.2531587 -0.0438694 -0.0416989 0.07126501 0.585495 -0.2322994 0.07047035 -0.5862653 -0.001436096 0.07864516 0.2681445 0.1300404 -0.001436096 0.03429807 -0.2632173 0.1578528 0.04706394 -0.1114664 -0.1114664 0.1504232 0.1628628 0.4057504 -0.0002606222 -0.1001103 0.1158723 0.07525814 -0.1863555 -0.135298 -0.05323727 0.254938 0.01594481 -0.1752896 -0.1487414 -0.08362418 -0.1359176 -0.139797 0.1444745 0.03429807 0.01474422 0.1010811 0.01816369 -0.03569567 -0.07007599 0.08976745 0.08943005 0.2076522 -0.07184017 -0.001436096 -0.001436096 -0.06434454 -0.1480645 0.2365649 0.003022951 0.1379762 0.2918811 -0.426304 0.5165119 0.1311862 -0.105882 -0.2786289 -0.4820024 0.1372906 0.2397962 -0.1186581 0.1898411 0.4775371 -0.2991006 -0.04186642 0.1074017 -0.1661826 -0.1198559 -0.01688399 -0.556773 0.4850405 -0.2284609 -0.1677452 0.09270631 0.1081875 -0.4838522 0.04491818 -0.1279986 -0.1426095 -0.4496453 0.04491818 -0.01692661 -0.1125535 0.2714704 -0.1144729 -0.005837153 -0.005837153 -0.04802089 -0.01580716 -0.09211907 -0.1527899 0.06556533 -0.0348896 -0.1041051 -0.2809441 0.0866401 0.1898411 0.1956723 -0.2135909 -0.04338741 0.2001303 0.162494 0.1832576 0.1092333 -0.02571659 -0.01692661 -0.04119077 0.1069012 0.08322928 0.1402227 -0.2923029 0.2551012 0.2726384 0.1649114 0.06034501 0.04491818 0.04491818 -0.01479297 0.06166461 0.1372906 0.09424574 -0.04476172 -0.07253661 0.07307817 0.1671571 -0.2053378 0.2202693 0.2072476 -0.1196778 -0.02382658 0.1581747 0.09566749 0.0668188 -0.0522119 -0.1602278 -0.03015851 0.2737833 0.451138 0.1846092 0.3018491 0.1559726 0.1054629 0.6677788 0.2918598 -0.4751659 0.3110562 -0.1227564 0.07152773 -0.23221 -0.2723208 -0.5186728 0.07152773 0.07716328 0.09698133 -0.04134347 0.006512578 -0.04949454 -0.04949454 -0.1936638 -0.04592214 0.04975432 0.02377752 -0.01072974 -0.06284429 -0.1922996 -0.05376664 0.07369433 0.0668188 -0.09006005 0.02565949 0.1986607 -0.3135191 -0.3793339 -0.2935745 -0.2982513 0.05751438 0.07716328 -0.004746287 -0.1328589 0.1156763 -0.15684 -0.2495895 0.1392268 0.2870559 -0.1040264 -0.09507138 0.07152773 0.07152773 -0.001531284 -0.2352863 -0.02382658 -0.0969174 -0.1118735 0.3979839 -0.06120635 0.4031833 -0.2241679 0.1472296 -0.2410789 -0.3639608 0.05875236 0.1679032 0.1108284 0.06751943 0.2706317 -0.06446051 0.07164436 -0.1512187 0.005730144 0.04818624 0.2478818 -0.09934558 -0.2990074 -0.05759149 0.1377593 -0.07508 -0.1284863 0.5515418 -0.03817635 0.4806587 -0.06215232 0.1543143 -0.03817635 -0.1282341 0.2791994 -0.09615763 0.2598227 -0.0693208 -0.0693208 0.1134751 0.144994 0.07342576 -0.1331993 -0.1009082 0.007834312 -0.2737934 -0.3287475 0.1533035 0.06751943 -0.1212487 0.1466765 0.1017854 -0.03718321 -0.1827152 0.01760657 0.190881 0.08184767 -0.1282341 0.001748285 0.09770107 -0.05354492 -0.09309935 -0.1268786 -0.3513375 -0.2561054 -0.1996755 -0.002033009 -0.03817635 -0.03817635 0.08091921 -0.2582512 0.05875236 0.120505 -0.2538478 0.1708552 0.1646226 -0.02824608 -0.0190064 0.1343948 -0.06260108 -0.01209111 -0.004539339 -0.004919617 0.1794731 0.03089186 -0.06838041 0.3614261 -0.4778279 -0.3365529 -0.01252731 -0.04198843 0.06121985 0.07165678 0.1392691 -0.1998391 -0.133462 0.2478081 -0.4004479 0.1625739 -0.06108361 -0.3233354 0.0661128 -0.4216882 -0.06108361 0.06845525 0.503481 -0.2556654 0.08680765 -0.06214282 -0.06214282 -0.01638669 0.05604421 0.08723016 -0.01676791 -0.08035839 0.0001698901 -0.2283342 0.01293956 -0.08419978 0.03089186 -0.05322733 0.04420018 0.1164128 -0.02158958 0.1168372 0.0005147137 -0.06823653 -0.01253209 0.06845525 -0.008093872 -0.1840411 0.1422914 0.1281139 -0.02188999 -0.01292471 0.424238 0.1745357 0.09107456 -0.06108361 -0.06108361 0.03767449 0.137531 -0.004539339 0.0568631 0.2007335 0.04668104 0.121113 -0.1308121 0.3437838 0.2680218 -0.1978124 -0.001153996 0.05234372 -0.2192097 8.520519e-05 0.1201879 -0.1566197 0.1503979 0.007309535 -0.43428 0.2344012 -0.1707564 -0.05566077 -0.1736118 -0.2949868 0.01226884 -0.1648455 -0.07551616 0.3385465 -0.3787847 0.0809449 0.2099493 -0.3961427 0.1782795 0.0809449 -0.01166474 0.3095955 -0.09821082 0.0150738 -0.05256404 -0.05256404 -0.008575637 -0.1248659 -0.1975794 -0.09408339 0.02373706 -0.05721288 0.06593679 -0.08738509 -0.1180683 0.1201879 -0.0178366 0.1590079 0.3633434 -0.02375349 -0.02448564 0.01824895 -0.04324684 -0.155292 -0.01166474 -0.0704741 0.1846431 0.002188493 0.275574 -0.08112524 0.1041053 -0.009522254 -0.02904311 -0.009884126 0.0809449 0.0809449 -0.08678569 -0.04265028 0.05234372 -0.2264941 -0.04720369 0.4268684 0.06428945 -0.3401304 0.04595637 -0.1155415 -0.2173991 0.006609462 0.05146623 -0.05855598 0.115069 -0.01410241 -0.1549764 -0.2753788 -0.2719871 0.2175831 0.02695541 0.1678786 -0.2209335 0.2321014 0.05554553 -0.159875 0.04203892 0.1116662 0.2226288 -0.07526027 0.02735605 0.007273031 -0.1887372 0.11714 0.02735605 0.04456861 -0.01220699 0.264432 -0.03428324 -0.1433333 -0.1433333 0.1565014 0.2768325 0.2882258 0.1463908 -0.09378005 -0.02510339 -0.3016168 0.09554265 0.2240261 -0.01410241 -0.1074287 -0.193018 0.1332398 0.04177508 -0.1730337 -0.07994785 0.1244432 -0.09811133 0.04456861 -0.051585 -0.1603323 -0.09367478 0.2219616 0.01920832 0.08770073 0.0319834 -0.2064757 -0.1102948 0.02735605 0.02735605 0.02908017 0.1057964 0.05146623 -0.02750619 0.1070342 0.02106724 -0.2330044 0.6095142 -0.5625653 -0.1245267 -0.06137777 0.1574641 0.0421015 -0.122234 0.06597512 -0.06115533 -0.1242701 0.133913 -0.07349756 0.05403324 0.2213376 0.02583116 -0.2655146 0.157475 -0.1368149 -0.1455832 -0.03768235 0.07186756 -0.08750992 -0.0234057 -0.001349145 -0.04794777 -0.05866575 0.1143921 -0.001349145 0.02789082 -0.05157414 0.01069911 -0.04818103 0.03431963 0.03431963 0.001270735 0.02314796 -0.191945 0.01622622 0.1842703 0.04105217 0.1054043 0.05639972 -0.05802678 -0.06115533 -0.0790521 -0.1209352 0.2401654 -0.02528413 -0.1410952 -0.212883 -0.05898038 -0.008676839 0.02789082 -0.04074862 0.05653014 -0.09470609 0.272601 0.1015823 0.102735 0.03393789 0.1041632 0.0753349 -0.001349145 -0.001349145 -0.03152816 0.04938136 0.0421015 0.1127591 -0.2035721 -0.1979974 0.1281023 0.07557394 0.08388963 0.03621094 0.005947413 -0.1399195 0.09248332 -0.03094364 -0.1064152 0.01599857 -0.04617598 -0.1594401 -0.1110876 0.02193345 -0.1886452 0.1014821 -0.3628336 -0.01995026 -0.4156877 0.1543684 0.01747664 -0.1027858 -0.07836172 0.09916886 0.01345254 -0.1625279 -0.1870751 0.044767 0.01345254 -0.007908818 -0.1452939 0.004741919 -0.002897054 0.05372604 0.05372604 -0.03361506 -0.06650143 -0.005406526 -0.1355985 -0.02343584 0.2229622 0.02289857 -0.2547948 0.3052486 0.01599857 -0.1073242 0.1680747 -0.1262513 0.001316667 0.06159479 0.05673391 0.1704045 0.131264 -0.007908818 0.05211183 -0.07272071 0.1555956 0.1836601 0.1683019 0.135235 0.2654414 -0.05081792 0.1204604 0.01345254 0.01345254 0.04422477 0.0237171 0.09248332 0.01681577 0.03273279 -0.1572134 -0.1012702 -0.04564443 -0.1417068 -0.136748 -0.01685576 0.2436218 -0.07297698 0.1862104 -0.0489101
0.06275819 -0.1148941 -0.0662658 -0.1250495 -0.1728913 -0.03855966 -0.01724708 -0.1496938 -0.3009106 0.1578454 0.1369343 0.2205363 -0.1149841 -0.1857489 0.1023546 -0.005985138 0.1183125 -0.2379356 0.08890475 -0.005985138 0.006934888 -0.004207561 0.1460528 -0.01081127 0.05689149 0.05689149 -0.1040782 0.07985914 0.259429 0.1840322 0.07701577 -0.2504055 -0.05483166 -0.02790668 0.1002888 0.06275819 -0.131449 0.1909476 0.2199786 0.1018852 0.1921392 0.1514968 -0.1173574 -0.1259779 0.006934888 -0.024053 -0.06346839 -0.04280245 -0.02641056 -0.08414359 0.002012851 -0.0425901 0.1119259 0.1444937 -0.005985138 -0.005985138 -0.03828751 -0.0277909 -0.07297698 -0.1007429 0.01087639 0.163326 -0.03760981 -0.2338372 0.1718515 -0.06176716 -0.002900231 -0.03785315 0.0006358868 0.05005017 0.003380626 0.06646747 0.05751779 0.03998469 0.09437256 0.2518628 0.3709232 -0.2585785 -0.1435037 -0.164522 -0.04112793 0.01910456 0.0316056 -0.1517535 -0.2900679 0.1321758 -0.01177955 -0.01876555 -0.09354533 -0.07222138 -0.01177955 -0.008895455 -0.03784426 0.02547648 0.01133947 0.01141527 0.01141527 0.0208211 0.07952725 -0.1443667 0.085964 -0.0183155 0.04788669 -0.0692364 -0.01522014 -0.07674874 0.06646747 0.04954787 0.06496911 -0.08613082 -0.2091091 0.06741402 -0.2846556 0.1033317 0.08315465 -0.008895455 -0.1150009 0.09281309 -0.09818373 0.07630087 0.103144 -0.005682455 -0.03891874 0.2328894 0.164964 -0.01177955 -0.01177955 0.05211546 0.05739023 0.0006358868 -0.06293153 0.2055862 0.3176269 0.01007534 0.01514882 0.06332484 0.01697203 0.172503 0.3006285 0.04608313 -0.09454399 0.03928132 -0.05106478 0.07772371 -0.1283237 0.08414194 -0.02152448 -0.1100101 0.08244698 -0.01682727 0.01213828 -0.1481303 0.131618 0.1627774 -0.06481347 -0.1483193 0.07111521 -0.01968254 -0.002980926 -0.05785211 0.03535863 -0.01968254 0.02391148 0.04967026 -0.06088671 -0.06858481 -0.1544549 -0.1544549 -0.02676328 -0.1311219 -0.1672472 -0.105924 -0.03133997 0.03348586 -0.1131307 -0.1282762 -0.09004563 -0.05106478 0.1410197 -0.1617781 -0.03912944 0.1333784 -0.0551679 0.1882186 -0.09873267 -0.1275225 0.02391148 0.07964831 -0.1490225 -0.0812098 -0.0904055 -0.01389625 0.1358701 0.07744087 0.1609277 0.08892699 -0.01968254 -0.01968254 0.03604406 0.02312464 0.04608313 0.02519783 0.2863402 -0.09813355 -0.06633207 -0.02269129 0.01256583 -0.01897157 0.02437724 -0.005410139 0.06110404 -0.02609592 -0.03040217 -0.007551449 0.06805239 0.06584273 0.0885586 -0.01366574 0.01459463 0.02390363 -0.01927096 -0.06122905 -0.09795262 -0.05928354 0.04291511 0.03086858 -0.007794037 0.07465829 -0.008103775 -0.09614723 0.06265388 -0.2083379 -0.008103775 -0.01400181 0.02361002 0.000786138 0.02921347 -0.1288499 -0.1288499 0.05497851 -0.01374041 0.2193127 0.01070951 -0.01583945 -0.3239988 0.09501546 -0.03564081 0.03931105 -0.007551449 -0.03542585 0.1112113 -0.08856721 0.02569287 -0.1695425 -0.008453158 0.08035774 -0.1111633 -0.01400181 0.01168429 0.1788997 -0.1970313 0.05006357 0.2719838 -0.01203696 0.2085431 -0.1044586 -0.0862636 -0.008103775 -0.008103775 0.0495031 -0.03651215 0.06110404 -0.05214798 -0.08073905 0.01671087 -0.006326414 -0.1057814 0.04280529 -0.1014452 -0.03371092 -0.06776273 -0.1421672 0.08350769 0.05036988 -0.008792383 -0.1372038 -0.01508338 -0.1732448 -0.01413351 -0.07504594 0.1408329 0.08149437 -0.0184112 -0.05007269 -0.02674967 0.1014255 0.04070646 -0.0916479 0.02400957 0.000360891 0.004448989 -0.1297929 -0.1300771 0.000360891 -0.01885421 0.03886252 0.1161414 0.08050113 0.03215855 0.03215855 0.1081321 0.0009671346 -0.1208812 0.02640517 0.1185569 0.1434903 0.2745818 -0.01944756 -0.0438841 -0.008792383 0.1628518 -0.1051356 0.1286266 0.06798538 -0.16836 0.03854105 0.09561587 -0.02720888 -0.01885421 -0.0321215 0.2300002 -0.03322893 -0.1610286 0.0840876 0.09080397 0.04508031 0.01608833 0.06403152 0.000360891 0.000360891 -0.02881325 -0.1943095 -0.1421672 0.05445791 -0.1642167 -0.1069312 0.007784741 -0.0258411 0.038448 0.06504013 0.03358032 0.03405052 0.01381095 0.006054035 -0.03975841 -0.002361033 0.03369916 0.002131057 0.02776118 -0.01862571 0.007153898 0.03149651 0.0154821 0.05356809 0.04884023 -0.03880694 0.08809903 0.01612979 0.04007043 -0.04528472 -0.0154955 0.02476738 -0.01499645 -0.1136544 -0.0154955 -0.05462902 0.0693883 0.01144452 -0.003949717 0.1272022 0.1272022 -0.04861314 -0.003421383 -0.06229171 -0.006648912 -0.01350761 0.03705866 -0.1152853 -0.07599841 0.1175973 -0.002361033 -0.07739947 -0.004099615 -0.007655002 0.07857973 -0.2347461 0.1289656 0.02168227 0.00134647 -0.05462902 -0.01242901 0.01394925 -0.2676133 0.1387549 0.07078774 0.008371089 -0.1693387 0.3440778 -0.2177471 -0.0154955 -0.0154955 0.03067772 0.08150006 0.01381095 -0.1021461 0.09273887 -0.07522466 0.08705416 0.008483372 0.1025045 0.0009361326 0.006288257 -0.1974078 -0.03278363 -0.02768391 -0.06814634 -0.007463778 0.03313046 0.009465864 0.05996382 0.07068174 -0.0068682 0.02745277 -0.04200707 0.04480509 0.07666389 0.004622742 0.0712341 0.0169469 -0.1425904 0.005225628 -0.001684527 -0.02244349 -0.03399496 0.1046699 -0.001684527 0.01309869 0.09407048 -0.02081702 -0.03975087 -0.03066485 -0.03066485 0.06643048 -0.03807578 0.1408624 -0.3694161 0.1336182 -0.04775796 0.1473851 0.1706571 0.1282486 -0.007463778 -0.08967555 -0.07297725 0.08929768 -0.0171877 -0.0733456 -0.08386893 -0.009607813 -0.1033005 0.01309869 0.03264171 -0.1070208 0.03855343 0.02206535 -0.1130574 -0.06160536 -0.03352942 0.1772366 0.05684622 -0.001684527 -0.001684527 0.01081935 -0.00972843 -0.03278363 0.04144621 0.04976524 -0.02328709 0.006057444 -0.03388269 0.03013095 0.0476257 -0.03199067 -0.1004245 0.05988176 -0.1189976 0.0318193 -0.02273117 0.04903866 0.04161862 0.06658859 0.03833749 -0.09295849 0.08555129 -0.1359992 0.0370642 0.1021932 0.02116717 -0.03938067 -0.02459729 -0.1337687 -0.003382664 0.01243491 0.05696793 -0.02570392 -0.04964318 0.01243491 -0.002321882 0.0543294 -0.04247987 0.01027375 0.02579825 0.02579825 -0.2116316 -0.143056 0.1443781 0.2112112 -0.1749533 0.08139782 0.001077641 0.02844542 -0.005932459 -0.02273117 0.02713004 -0.1334215 0.01867007 0.06284215 -0.1378106 -0.03077118 -0.09892812 0.01594423 -0.002321882 0.08309311 0.1449744 0.04270399 0.1209107 -0.03172425 -0.02450381 -0.1279129 -0.04640827 0.2164366 0.01243491 0.01243491 -0.02227539 -0.09435825 0.05988176 0.003736605 0.006038155 -0.06994559 -0.04049401 0.03707097 0.02989639 0.0353295 -0.03643083 0.02440307 -0.01959462 0.03458748 -0.04042456 -0.000193129 0.05983856 0.01461499 -0.02005902 0.02660676 0.02722219 0.006049019 0.1078123 0.02897394 -0.141409 -0.009081903 -0.008285072 0.1072114 -0.02388282 -0.05141388 -0.003861946 -0.05035954 -0.01527034 0.1614569 -0.003861946 -0.02530386 0.03727212 -0.02963702 -0.09349545 0.01865446 0.01865446 0.01117778 0.01471839 0.04809646 0.1988999 -0.2201356 -0.1225489 0.09248452 -0.06927832 0.03978027 -0.000193129 0.005289906 -0.06950248 0.0009726856 0.01514413 -0.03931871 -0.1152129 0.1633213 -0.007972965 -0.02530386 -0.01640976 -0.07599273 0.04599858 -0.09558968 -0.1495978 0.08738391 0.07560845 0.1667302 -0.007971973 -0.003861946 -0.003861946 0.01663905 -0.04232303 -0.01959462 -0.08937513 0.06584823 -0.0925274 0.006406168 0.03811569 0.01987219 -0.1006819 -0.02314008 -0.09595998 0.03358579 -0.04016051 0.01808974 0.003283277 -0.02158737 -0.006391407 0.07492162 0.05322105 -0.06429589 -0.04412388 0.01765432 0.01109797 0.006658762 -0.04967324 -0.008533796 -0.02881614 -0.01075764 0.02896399 0.002269695 -0.01689617 -0.04556635 -0.009495919 0.002269695 0.04206825 0.0660285 0.04244616 0.02852144 -0.04141042 -0.04141042 0.1706937 0.1115763 -0.1166827 0.1425723 -0.1505403 0.1137916 0.05114707 -0.04041788 0.05485248 0.003283277 -0.08562823 0.06407557 0.02989578 -0.08660371 0.02189028 0.08796176 -0.243518 -0.1062801 0.04206825 0.09838934 0.001499066 0.05681944 -0.03506487 0.0265671 -0.03168297 0.03504832 0.07543016 -0.07875782 0.002269695 0.002269695 -0.004488341 0.02345893 0.03358579 0.02605879 0.1044031 -0.07819724 -0.007588817 0.03690249 -0.03924605 -0.05829829 0.02509877 -0.0767169 0.08832147 -0.04964967 0.04246453 -0.003027862 -0.04895048 -0.04904737 -0.09944882 -0.02818043 0.01588034 0.02525453 0.008456397 -0.02923147 0.02907044 0.02041179 0.0268137 0.009768717 0.0363527 0.01697164 -0.005532482 -0.01947794 -0.05129677 0.04376358 -0.005532482 0.01572678 0.02138626 -0.01319866 0.02140207 -0.03984366 -0.03984366 0.02273481 -0.1778477 0.06881072 0.02628305 -0.008355724 0.1738264 -0.1743313 0.120088 -0.05006438 -0.003027862 0.01323731 0.04828156 -0.01669956 0.01977673 0.1047211 -0.07127529 0.1472516 -0.07680452 0.01572678 -0.03656621 0.07395465 -0.01383436 -0.1311574 0.04263648 -0.002397164 -0.02693082 0.1168433 -0.1054595 -0.005532482 -0.005532482 -0.008393543 -0.04048282 0.08832147 0.06724611 -0.1059739 0.00133982 0.008831547 0.0334853 0.003823332 0.03853498 -0.02035194 -0.1682073 0.007373499 -0.02579259 0.03150807 -0.01985486 0.02186007 -0.1119186 0.00733166 -0.05031727 0.03143177 -0.04397103 0.04843401 0.02878301 -0.110819 -0.02380862 0.1236142 -0.01930401 -0.01943504 0.0112687 -0.00366844 0.07292356 0.001485925 -0.02776877 -0.00366844 0.03295574 -0.01486388 -0.01253652 -0.1108892 0.02803339 0.02803339 -0.01558252 0.003508899 0.0126722 0.01889272 -0.0646869 -0.04019306 0.05004794 0.17433 -0.04831318 -0.01985486 0.008413465 -0.05381926 0.03797578 0.01472451 0.1392776 0.02126888 -0.07896641 -0.01575726 0.03295574 0.01851739 0.008368759 -0.2094887 -0.0215433 0.01912556 0.0898989 0.05067436 -0.05490268 0.04876078 -0.00366844 -0.00366844 0.04563437 0.09287487 0.007373499 0.00214724 0.007016493 0.1247923 -0.02080442 0.03619361 0.02324389 0.004576097 0.03463871 0.01445347 -0.08103265 0.02428168 -0.0122133 -0.003916952 0.01927506 -0.04240039 -0.03148202 -0.04516156 -0.003316095 -0.0008399238 -0.05220853 0.01549434 0.05293207 0.009791039 0.0180035 -0.0563881 0.05465311 0.04264217 -0.002649559 0.02351711 -0.002678365 -0.06266258 -0.002649559 -0.009512183 -0.02447935 -0.02732371 0.03762171 -0.04318917 -0.04318917 0.0237859 -0.1819584 0.04198762 0.0480008 -0.0897374 0.009886901 0.1850402 -0.0390651 0.03743799 -0.003916952 -0.04175491 -0.03312112 0.08146441 -0.031078 0.1012543 -0.04714602 0.02467708 0.07693085 -0.009512183 0.01367488 -0.05293615 0.01332915 0.060347 0.06606687 -0.0723074 -0.03528015 0.04342644 -0.1207171 -0.002649559 -0.002649559 -0.02115698 0.0615333 -0.08103265 0.04125222 0.02427792 -0.070702 0.0003846067 0.01469525 0.01916205 0.003706025 0.08554045 -0.02833023 -0.009523398 0.02412651 -0.05098068 -0.007349617 0.01189898 0.03463745 -0.02581996 -0.0776652 0.05996802 0.000784435 -0.02361721 -0.003007152 0.1057726 0.02610513 0.04707726 -0.03246821 -0.02605138 -0.01940086 0.0008696269 0.004099897 0.02702712 0.01274631 0.0008696269 -0.007727714 -0.0090501 -0.0157191 -0.03300699 -0.05647506 -0.05647506 0.1455748 -0.01915843 -0.1482448 0.05799542 -0.05010804 0.02890858 -0.03221995 0.02786773 0.08465306 -0.007349617 -0.02415847 -0.01461762 0.01277048 0.09417205 -0.06811941 0.005970099 0.08654988 0.003465262 -0.007727714 -0.06624556 -0.04308744 -0.04381756 0.02024494 -0.03777091 -0.05876877 0.005679277 -0.111822 0.1060646 0.0008696269 0.0008696269 0.01456674 0.05488594 -0.009523398 -0.003214204 0.001852987 -0.06527492 0.02998394 0.02957057 0.01519534 0.02765734 0.00543416 0.05630743 0.01578798 -0.009071718 -0.01373585 -0.006819376 -0.0007888643 -0.04554481 -0.006410442 -0.01925775 -0.04688017
0.023196 0.004657705 0.01402067 0.01425855 0.02307117 0.01422886 0.03526962 -0.001598196 -0.05064783 0.002330372 0.02485163 0.009266725 -0.09069516 0.002330372 0.005390538 0.01801528 -0.02376765 0.02326514 -0.01690652 -0.01690652 0.0740964 0.09187405 -0.02150903 -0.05106967 -0.04347754 -0.04520653 -0.03855212 -0.05060764 0.01336822 -0.006819376 0.02171996 -0.04363719 0.04002457 -0.002762342 0.1090222 -0.1309431 0.02074924 0.006282253 0.005390538 0.06862807 -0.005432697 -0.007817907 0.01165365 0.08033162 0.05353772 -0.1234392 0.005087916 0.05104294 0.002330372 0.002330372 -0.008487251 -0.07191888 0.01578798 -0.03207286 0.006544052 -0.05232923 -0.007249391 0.01567632 0.005614252 -0.01883577 -0.04180115 0.04233661 -0.01672314 0.04101507 -0.002001798 0.02778276 0.004320068 0.01262267 0.01463491 0.03500208 0.02287502 -0.02002928 0.03780537 0.009165596 -0.05246049 -0.01276897 -0.002458331 0.01580755 -0.02005833 -0.02966658 0.002186639 0.01010432 0.03102032 -0.03979649 0.002186639 -0.002486867 0.0003734409 0.007267268 0.004460594 0.001998975 0.001998975 0.09539321 -0.09484178 0.09951651 -0.01527051 -0.01955408 0.05902758 -0.03030314 -0.02196026 -0.04492584 0.02778276 -0.01078341 -0.01148645 0.01877548 -0.0548137 -0.01518004 0.07714904 -0.01489115 0.01346288 -0.002486867 -0.06704803 -0.05167623 -0.01215303 0.03322039 0.001653055 0.06242358 -0.04246397 -0.03173977 0.05523294 0.002186639 0.002186639 0.005019479 0.003210423 -0.01672314 -0.003829785 -0.001723859 -0.004013404 0.006854291 0.0100159 0.00878603 0.002463146 0.005392967 0.002012288 0.006070819 -0.01024645 0.008819328 0.0031984 -0.002655488 -0.00709819 -0.004690382 0.005817028 0.0007724779 0.01074902 -0.01111585 -0.001242545 0.01215487 0.006487767 0.007145876 0.002769838 -0.003050719 0.002847061 0.0005026582 -0.009239437 0.007747096 0.005593744 0.0005026582 0.000975747 -0.002758337 0.0006756702 -0.0006055747 0.00340551 0.00340551 -0.005959045 0.01258161 -0.004181276 -0.009242157 -0.01972156 -0.00544036 0.009405361 -0.005276917 -0.02054767 0.0031984 -0.0006481952 -0.001386255 0.0101659 -0.01414385 0.006025047 0.01726428 0.009564882 -0.004237903 0.000975747 -0.02600595 0.004776982 -0.005045906 0.006102624 -0.004050677 -0.011688 0.0007386271 -0.002885914 -0.00642009 0.0005026582 0.0005026582 0.009030781 -0.01292033 0.006070819
1239.594
-5.539518 -5.6758 -5.725528 -5.374007 -5.546091 -5.221597 -4.72536 -4.887311 -4.221618 -4.286021 -3.394733 -2.437392 -2.565565 -1.69323 1.349962 1.348856 1.340119 1.710412 1.469444 3.156444 0.9266616 4.268629 2.462787 2.601939 2.967257 5.045035 4.432884 5.176807 4.788686 4.057029 3.61727 5.176807 1.433047 0.8757587 1.564065 4.875142 -5.790492 -5.790492 -5.818123 -5.597963 -5.609101 -5.703403 -5.704886 -5.10951 -4.534464 -4.160741 -3.175979 -2.565565 -1.549855 0.06338215 1.202798 1.395957 1.608081 1.626618 1.541299 1.413606 1.433047 1.590216 2.723663 3.050781 3.295366 3.612106 4.487778 4.864564 4.871862 5.029241 5.176807 5.176807 5.030511 2.850837 -4.286021 -1.802754 -1.708051 -1.279786 -0.5709326 -0.6422162 -0.8575406 -1.096442 -1.21628 -0.1985598 -0.2510643 -0.4189079 -0.0548125 0.5382836 0.1514079 3.479586 4.177617 2.534033 4.415041 4.699286 -0.7803986 0.824694 -2.096729 0.1830777 -0.2893705 0.06060067 -2.712567 -2.480681 -2.837181 -2.377441 -2.372796 -1.70447 -2.837181 4.019246 3.376353 3.879708 -2.502072 -1.764456 -1.764456 -1.561649 -1.314054 -1.403822 -0.7047299 -0.7076109 -1.312249 -0.5196081 -0.1202361 0.03318902 0.5382836 0.3051161 0.8907946 1.879337 2.670291 4.052687 4.43313 4.457771 4.046082 4.019246 4.822003 0.5158423 -0.1966459 -0.8677416 -1.601822 -2.048281 -2.475044 -2.624161 -2.830744 -2.837181 -2.837181 -2.503271 0.3315355 -0.2510643 -1.786214 -1.840997 -1.441733 -0.7715695 -1.047448 -1.154521 -0.2278884 -1.520999 1.796648 0.9292216 0.698936 2.527332 3.58102 3.51369 -1.020505 -1.252864 0.5874912 -1.393943 -1.682824 1.606692 1.38432 0.08692297 2.324904 2.273326 1.949296 -1.752474 -1.263562 -1.679424 -0.6155042 -0.1298473 1.392021 -1.679424 -1.49956 -0.9900519 -1.606968 -0.5371607 -1.812635 -1.812635 -1.5084 -1.163423 -1.458895 -1.183448 -1.222498 -0.2446234 0.9643303 1.89472 2.713713 3.58102 3.556768 2.284998 1.493765 0.5928121 -1.003766 -1.287836 -1.659172 -1.411514 -1.49956 -1.61077 2.66299 2.397378 1.655034 1.475585 0.07290114 -0.8195804 -1.376324 -1.604321 -1.679424 -1.679424 -0.6325658 2.639239 0.9292216 -1.679784 -1.249233 -1.071141 0.009778328 -0.1948357 -0.1990474 -0.1241831 -1.018688 1.744606 0.8600684 0.3736969 1.82705 2.136561 1.86773 0.6070269 0.04447963 -0.532601 0.5052133 0.6166523 -2.933938 1.843622 -0.5817382 -2.057101 -2.649625 -1.671648 1.806334 1.240341 1.804392 0.1632184 0.1611786 -2.458405 1.804392 -0.7467559 -0.9641301 -0.3208237 0.1497673 -1.244415 -1.244415 -0.8794245 -0.5647046 -0.7661888 -0.3356095 -0.3442163 -0.0570841 1.170392 1.758027 2.010858 2.136561 1.729355 1.565418 0.07101223 0.04668989 0.5572115 0.5554825 0.4142142 -0.5223484 -0.7467559 0.6252978 -1.807438 -2.842179 -2.951569 -2.449097 -0.6315442 0.0981055 1.327716 1.711147 1.804392 1.804392 0.1563949 -2.128172 0.8600684 -0.1449733 -0.2366857 -0.1150493 1.563093 2.220022 2.249532 -1.092048 0.3677276 -1.125496 -2.480642 -2.617714 -0.3544569 0.3533803 0.8790772 0.9143274 -0.167929 1.322032 1.285868 0.842912 -0.4477467 1.759121 0.3718405 -0.1364634 0.1218707 0.5605777 -0.4222555 -0.2811767 -0.387621 0.7603534 -0.5946344 -0.2096553 -0.387621 -1.94674 -2.082925 -2.08365 0.7420465 -0.1177723 -0.1177723 0.09746773 0.1085763 0.6855034 1.88176 2.080512 -0.9423165 -2.017974 -1.439819 -0.3553634 0.3533803 0.7922017 1.199785 1.078181 0.8835721 1.128458 0.838601 -0.1263799 -1.553621 -1.94674 0.9495145 0.3686086 0.01091887 -0.4741063 -0.2361437 0.4069298 0.3947254 -0.2049609 -0.3430828 -0.387621 -0.387621 0.6865309 0.188412 -2.480642 -1.348721 -0.6631045 -0.4582264 1.260736 1.899654 1.493823 -0.4233988 0.2732981 0.002236301 -1.147126 -1.336582 0.2972914 0.3122946 0.2932288 -1.407312 -0.1478095 -1.076698 -0.7014 -0.8739301 -0.3304138 -1.009112 -1.637095 1.401126 0.2112521 1.427676 1.087156 1.088417 0.997754 -1.931261 1.509569 -0.7409669 0.997754 1.116973 1.285179 1.974873 -1.851603 -0.7408673 -0.7408673 -0.4546524 -0.1180596 0.3172164 1.563494 1.752455 -0.4866044 -0.8711774 -0.2682921 0.229338 0.3122946 0.2582797 -0.3709143 -0.1441903 -0.5122436 -1.019356 -0.905931 -0.3172883 0.7446955 1.116973 -0.9558335 1.270736 0.3044501 -0.3583978 -0.5722403 -1.591782 -1.421471 0.449202 0.915614 0.997754 0.997754 -1.852404 1.773909 -1.147126 -0.4456467 -0.8308688 -1.113284 1.031773 1.453646 1.188472 -0.5374339 0.233523 0.7080038 -0.5430578 -0.6258921 1.243729 0.5388414 0.4994742 -1.149819 -0.03590098 -0.4320591 -0.5352671 -0.470977 0.08792811 -0.8002339 0.9701947 -1.525296 -0.3987604 -1.478858 -0.9428967 -1.089299 -0.8486702 2.211936 0.1430068 1.074119 -0.8486702 1.513804 1.48658 1.205838 1.867254 -0.882629 -0.882629 -0.8954317 -0.5731703 -0.2721639 1.051108 1.234135 -0.615362 -0.1134437 0.4946618 0.7402039 0.5388414 0.389789 -0.6101665 -1.318959 -1.166285 -0.9245456 -0.6549013 0.1660703 1.335218 1.513804 -0.5680855 -1.247396 -0.2544633 0.2068088 0.8046231 1.048014 1.293375 -0.2487931 -0.7435908 -0.8486702 -0.8486702 1.8894 -1.298869 -0.5430578 1.970414 1.815814 0.4473339 -0.4491734 -1.254337 -1.519565 -0.4784757 0.109213 -0.7190209 -1.970511 -2.288286 -0.03502917 1.507319 1.836028 -0.3709712 -0.2762795 -0.4034456 -0.4775105 -0.5748854 0.1724228 0.7890656 0.03175103 -1.2841 0.4249364 -1.471647 0.1808448 0.2823863 0.1654519 -0.8584307 0.07877804 0.3578507 0.1654519 0.8226599 0.5063606 1.104603 -0.6667861 1.783679 1.783679 0.8082617 0.14575 -0.08112913 -1.199575 -1.420197 -0.336466 -1.255253 -0.5437085 0.3887919 1.507319 1.682699 0.7783258 0.1529955 0.05973305 -0.1967935 -0.1488284 0.009127582 0.8168729 0.8226599 -0.4816332 -0.4580185 0.2739035 0.1443613 0.4239115 0.05131412 -0.1057914 0.06825896 0.1346391 0.1654519 0.1654519 -0.6111382 -1.028375 -1.970511 -0.5472592 -0.5221082 -0.3166345 0.1176225 0.5078529 0.7666214 0.08508887 -0.4330406 0.2649779 0.005464157 0.1161437 1.122135 0.02322038 -0.1802709 0.5297988 -0.2982065 0.06766904 0.9064712 1.000333 1.689523 -1.303525 0.5766239 -1.467556 0.7640367 -2.208066 0.4811463 0.5720437 0.367864 -2.048912 0.5595615 1.827651 0.367864 -0.6836693 -0.2412815 -1.020208 -1.961965 -0.4580704 -0.4580704 -0.3035289 -0.06967993 0.01210326 0.2920623 0.410568 0.1237472 0.0503626 0.1562077 0.5304909 0.02322038 -0.2078966 -0.8437526 -0.605339 0.2488879 0.4898 0.4593247 -0.122604 -0.335966 -0.6836693 0.9274751 -0.5916344 0.3210806 1.57749 1.838881 0.4540689 -0.3804769 -0.0008751297 0.2624984 0.367864 0.367864 -1.703103 -1.641804 0.005464157 0.8011445 0.6986831 0.1203003 0.5546237 -0.3513681 -0.455725 -0.6992058 -0.8068872 0.03549308 -0.564932 -0.3273071 2.067952 0.3535873 0.01930705 -0.3589115 0.237496 -1.321253 1.505402 1.834587 -0.1768994 -2.00275 -0.005545191 1.520259 -0.9417707 1.402552 -0.2516931 -0.1078464 -0.1768315 0.4078288 0.7438697 0.01769296 -0.1768315 -0.4911922 -0.6582328 -0.04578084 0.2716549 0.7024962 0.7024962 0.2456419 -0.2726256 -0.411457 -0.4807583 -0.5866341 -0.1208683 -0.01382436 0.1518487 1.134979 0.3535873 -0.08664709 -1.089275 -1.300898 -1.376506 -0.2307007 0.246583 -0.05544775 -0.5011235 -0.4911922 1.372605 -0.1361686 -0.4884188 -0.182863 -0.06184457 0.06292743 0.0247441 0.08963975 -0.03831753 -0.1768315 -0.1768315 0.2203406 0.8648062 -0.564932 1.549031 0.783652 -0.1146771 1.93867 0.339911 0.6324599 -2.192246 -1.990724 0.07482228 0.7981118 1.591615 0.05699849 -0.3457728 -0.268496 -0.2453338 -0.3331685 0.7156682 -0.1427679 -0.134282 -0.3905516 0.8919883 -0.161021 -0.1498643 0.3594304 -0.449573 0.0888566 0.02062719 0.03989615 -0.08279574 0.8178166 0.0310555 0.03989615 -0.02522449 0.6244845 -0.2128951 -0.1960686 0.900557 0.900557 -0.3757789 -1.679237 -1.63378 0.1136729 0.2618831 -1.744164 -0.2123866 -0.2082643 -0.164248 -0.3457728 -0.2941742 0.1816903 0.4793533 0.3872977 -0.06934308 -0.2335314 -0.3095471 0.02961426 -0.02522449 -0.2148989 0.1073173 0.2253989 -0.2518779 0.04783155 -0.2572133 -0.1407381 -0.01137854 0.008167718 0.03989615 0.03989615 -0.2050399 -0.1041747 0.7981118 -0.0841879 -0.01094667 -0.03121127 -0.06670128 0.1266697 0.4792093 0.5084577 -1.595152 0.4041145 0.2669812 0.1130491 -1.573702 -0.2894327 0.5161962 -1.512603 0.7268762 -2.359459 0.9497778 0.8218977 -0.02306356 1.860717 1.193427 -0.2707063 0.01751649 0.2739673 -0.5415369 0.6897711 -0.2265745 -0.6470017 -0.3122482 0.2742523 -0.2265745 0.2472572 -0.9969479 0.5296826 -0.4214446 -0.1079989 -0.1079989 0.1160305 0.0952377 -0.03050466 0.2277479 0.3267109 0.4007794 0.1322659 0.05204509 -0.8388225 -0.2894327 0.1860744 0.991538 -0.1347603 -1.409706 -0.7806574 -0.0232574 0.1657966 0.09114852 0.2472572 0.589512 0.1633473 0.3530913 -0.07448099 0.3651587 0.5920993 0.3265263 0.1857527 0.0345116 -0.2265745 -0.2265745 -0.3879205 -0.0812495 0.2669812 -0.1743157 -0.09316644 0.1588354 0.05142027 -0.1785618 -0.240723 -0.4177955 -0.6668293 0.9096938 0.4290263 -1.389835 -2.916669 0.3793201 0.5246762 -1.070837 -1.428958 0.7448443 0.8754844 0.9512791 0.5421136 -1.343144 -0.8273289 0.00895712 0.02918516 -0.6473589 -0.07810026 -0.197962 -0.06022814 0.6241874 1.596482 -0.3647928 -0.06022814 -0.1212922 0.7427588 -0.4709244 0.4042357 0.03601957 0.03601957 0.1158244 0.244993 0.04598868 0.1483285 0.0784084 0.5426431 0.6038405 0.6757289 -0.2018305 0.3793201 0.3811936 -0.004707855 0.07647998 0.438938 -0.04970683 0.06501931 -0.4425687 -0.0838119 -0.1212922 0.6928427 0.1831587 0.09263945 0.3382199 -0.4603606 -0.7811836 0.109963 0.1080387 -0.05653964 -0.06022814 -0.06022814 0.4135062 -0.1371323 0.4290263 0.3236889 0.1169476 -0.1523583 1.019573 0.1130436 -0.1902574 -0.483271 -0.7113378 1.103651 0.2586132 -1.526502 -0.7611233 0.1040017 0.04287258 0.8153846 0.6208249 0.2942311 -0.3293936 -0.5521915 0.8764601 -0.8844451 0.4913829 -0.6671777 1.433933 1.206489 0.5272335 0.670522 0.2696156 -0.04663795 -2.482389 -0.8672544 0.2696156 0.1820853 -0.8780163 -0.08790674 0.01037302 0.1622418 0.1622418 -0.2619206 -0.4571447 -0.5191635 0.09611949 0.09455778 0.09696576 0.5602226 0.6421381 0.5156481 0.1040017 -0.2156153 -0.680713 -0.7179235 -0.4180371 0.2828898 -0.05109564 0.4013364 0.2019567 0.1820853 -0.3650731 -0.2532395 0.2587327 0.3674497 -0.78572 0.1976806 0.05803759 -0.5286467 0.06382664 0.2696156 0.2696156 0.0001427282 -0.1221065 0.2586132 -0.02107685 0.3177665 -0.1591512 -0.3670535 -0.2335097 0.127014
0.874717 -1.442447 1.338555 -0.6957369 -1.406731 1.138097 -0.6195091 -1.526657 0.1472932 0.4167007 -0.062318 -0.4703089 -0.3314133 -0.2163564 0.821076 -0.3559769 -0.2284044 0.853908 -0.5489498 -0.4316264 0.08732394 -0.2719193 0.1100199 1.674472 -0.3288997 -0.2719193 0.01482052 -0.5130686 0.007480272 0.1601136 0.166456 0.166456 0.1480595 0.2568067 -0.1611765 0.0508621 0.02284368 0.6546681 0.1631504 1.10191 0.9524905 -0.6195091 -1.357264 0.2332892 0.6248265 0.47624 0.2484294 -0.05387892 0.3460757 0.05795424 0.01482052 -0.317326 0.49634 0.3811342 -0.2486014 -0.3214662 -0.219532 0.2410826 0.2808574 -0.171849 -0.2719193 -0.2719193 0.11481 -0.07570758 -0.6957369 -0.1114119 0.4299666 -0.02918191 -0.4755631 0.2775281 0.776772 0.5693819 -1.319493 -0.3231077 0.2426825 -0.3009385 -0.1151874 0.005828723 0.3352137 1.941038 -2.067234 0.1118638 -0.2597572 -0.105899 0.8561061 0.5534764 0.06272774 1.293529 -0.6577846 -0.2693576 -0.2579137 0.5027287 -0.1594734 0.1909238 -0.02792973 0.186509 -0.1594734 0.53302 -1.116427 1.647456 0.07985188 -0.02076908 -0.02076908 -0.03524377 -0.03567333 -0.1818914 -0.03395038 0.2112489 0.1228928 0.08982238 -0.4809571 -0.0009870043 0.005828723 0.09676305 -0.2517642 -0.579817 0.1446285 0.5523904 -0.2160955 -0.8125267 -0.1292126 0.53302 -0.1693732 -0.5392615 -1.038215 0.2415022 0.1686406 -0.2439892 -0.1774608 0.06633443 -0.07184324 -0.1594734 -0.1594734 0.04799168 -0.005470852 0.2426825 0.3290806 0.2680619 -0.2226651 -1.367729 0.2709483 0.8767948 1.389936 -0.8463794 -0.3891459 -0.2810281 1.051913 0.09603102 0.06556336 0.7163918 0.5169399 -0.4542792 0.289356 0.3764202 0.4605104 -1.418628 -0.619567 -0.2567586 -0.8431112 2.493749 0.4575104 0.4992337 -0.2945277 0.1019829 0.2943339 0.1995939 -0.2510519 0.1019829 0.000135197 0.557681 -0.0508243 0.2994808 0.02513803 0.02513803 -0.2673191 -0.07681895 -0.3284029 -0.09495302 0.1766549 0.3693693 -0.4133459 -0.4535178 -0.2874839 0.06556336 0.433667 -0.2210224 -0.7547135 -0.5685931 -0.05462053 -0.1888239 -0.5352198 -0.1258896 0.000135197 0.3349014 -0.1201594 0.7342527 -0.7495807 -0.3878667 -0.1844337 -0.1222318 -0.3655192 -0.2286115 0.1019829 0.1019829 0.1166653 -0.09323032 -0.2810281 -0.2423568 -0.01123129 0.4296302 0.1261712 0.3474694 -0.178943 0.5386105 -2.319342 -0.1350367 -0.4543233 0.2965868 -0.2679371 0.1591043 0.5646697 -0.222786 0.7425413 0.6760994 -0.7692396 -0.6597307 -0.6221785 -1.073843 1.289074 0.8988723 -0.8516189 -0.34255 0.05061361 -0.5790125 0.03205365 -0.5855299 -0.2827761 -0.1429871 0.03205365 -0.09641321 0.9438189 -0.6507879 -0.4323734 -0.02076147 -0.02076147 0.5037021 0.4952778 0.08412958 0.135914 0.187506 0.6144802 -0.01320308 -0.2198529 -0.3626523 0.1591043 0.3545905 -0.3286048 -0.1628601 0.7740107 0.2912105 0.1921237 0.6771602 0.01890203 -0.09641321 -0.4590102 0.1096089 -0.6372445 -0.2634319 0.09157941 0.8349911 0.8246545 0.1708277 -0.01386724 0.03205365 0.03205365 -0.1328947 0.3956298 -0.4543233 1.023319 0.2715481 -1.104975 -1.965695 0.1422845 1.015159 0.2355761 0.2616251 0.9214827 -0.4284644 -0.4291967 0.005869451 -0.1208603 -0.4106027 -0.8573034 -0.3713008 0.8875613 0.2671319 0.2196305 -0.03183724 0.5277586 0.1378391 0.4826481 -1.192932 0.4736787 0.2741574 0.4657924 0.1571045 -0.1711534 -1.225312 0.4333127 0.1571045 -0.03946481 1.170301 -0.5644982 -0.1777042 0.4303389 0.4303389 -0.5947052 -0.3778127 -0.5617004 0.01321323 0.3987233 -0.09513885 0.3573504 0.8548158 0.003987345 -0.1208603 -0.2734091 0.07462572 0.1636758 0.01575522 -0.2357328 -0.02553692 -0.2244508 -0.08674161 -0.03946481 0.1457257 -0.4110469 -0.3572056 0.04289352 0.5310258 0.02559756 -0.2917843 -0.4787603 0.07336865 0.1571045 0.1571045 -0.1092069 0.3967923 -0.4284644 -0.4020719 0.1884705 -0.475446 2.524415 -0.4702007 -1.429262 1.61358 0.1612951 0.5539722 -0.7562852 0.1865939 -0.1242466 -0.3901361 -0.1539136 0.1419174 -0.9053034 0.6982578 0.3884603 0.2946489 -0.7524045 0.6145669 -0.02774829 -0.07099081 0.01274292 0.3677123 0.169318 0.3290995 0.0224182 -0.01916486 -0.3923147 0.8219182 0.0224182 0.0483536 0.7102669 0.04682412 -0.04353789 -0.2152812 -0.2152812 -0.02651692 -0.170573 -0.1503827 0.1310989 -0.4153855 0.3336869 0.3193002 0.3209629 -0.3764766 -0.3901361 -0.05451037 0.2853653 -0.3313989 -0.1285716 -0.135182 -0.1723802 -0.5921349 -0.2915683 0.0483536 0.2222213 -0.3079981 -0.3387223 -0.2051344 0.7047345 -0.08159246 -0.3118865 -0.312935 -0.1027949 0.0224182 0.0224182 -0.0678801 0.2362255 -0.7562852 0.103451 0.6298637 -0.2321107 0.2936864 0.3488026 -0.2139133 1.747604 0.2280681 -0.5933988 -0.1405114 0.6897738 0.3205089 0.2119583 -0.2993011 -1.526215 -0.4289751 0.7697359 0.4235136 0.2595474 1.263261 -0.4833482 0.4500686 -0.24633 -0.3978091 -0.3970286 -0.2245377 -0.03389325 0.003672106 -0.2649386 -0.3782929 -1.460938 0.003672106 0.1039741 -0.6944921 0.6364351 -0.05152797 -0.04704151 -0.04704151 -0.5458158 -0.6389822 -0.6389401 -0.01097333 0.06277265 -0.2002943 -0.4758362 -0.3866529 0.471764 0.2119583 -0.218806 -0.04045262 0.7506286 0.3308808 -0.1762192 0.05266265 -0.2508454 -0.1596349 0.1039741 0.1701187 0.4545474 0.3996544 0.2944152 -1.029116 0.3115273 0.6009319 0.2884009 0.1936501 0.003672106 0.003672106 0.08740484 -0.2055078 -0.1405114 -0.05794267 -0.3898009 0.1642596 -0.07461087 -0.2443397 -0.231355 -1.114314 0.5019256 0.2945202 0.08107209 -0.3849414 0.2970001 -0.1649935 -0.4356872 0.2302331 -1.021795 0.2951697 0.6338803 0.5576291 -0.6387767 0.5555968 0.9755636 0.9838759 0.810655 -0.5767033 0.4621845 -1.478316 0.1512702 -0.9503901 -0.4178588 -0.7717189 0.1512702 0.3096833 0.1856138 0.3445374 -0.4445402 -0.0715818 -0.0715818 0.1292982 0.4032669 0.5809901 0.1253361 -0.06219671 -0.04811887 0.06444354 0.437731 0.2116887 -0.1649935 -0.2430859 -0.1454136 0.2600049 -0.2477188 -0.4767 -0.6264408 -1.015429 0.001367268 0.3096833 0.1932127 -0.1577761 0.2878058 -0.3177031 -0.3789637 1.087092 1.134206 0.1593844 -0.145011 0.1512702 0.1512702 -0.2353042 0.05104013 0.08107209 0.3166083 0.3582626 -0.822918 -0.1275692 -0.05704792 0.1153229 0.09782844 1.073994 0.4330725 0.0381327 -0.08928266 -0.7009651 -0.03446399 0.179647 0.3756839 -0.2838512 -0.004413527 -0.4823261 -0.3763314 -1.037326 -0.5462716 0.733583 -1.14921 -0.5065887 1.054189 -0.4826813 -0.7477299 -0.1613569 -0.8063897 1.2524 0.1058185 -0.1613569 0.06203621 -1.016512 0.547168 -0.5198997 0.1963414 0.1963414 -0.5074606 -0.6310114 -0.450883 0.04512753 0.1313104 -0.2241043 0.515124 0.4426407 -0.3468625 -0.03446399 0.3370224 -0.2761926 -0.4256082 0.4034761 0.9208274 0.5421633 0.06552793 -0.1819026 0.06203621 -0.0636014 0.114536 0.05735775 -0.05654992 0.3053381 0.6986356 0.5829419 0.7716739 0.0963363 -0.1613569 -0.1613569 -0.2861999 0.6554085 0.0381327 0.508244 0.2759733 -1.064084 0.3093015 0.1690659 0.05139734 0.8485625 0.6615286 0.1702691 -0.09645775 -0.1654965 -0.6143436 0.01903219 0.2326595 0.6171837 1.268063 -0.4960166 0.02017165 -0.1805112 0.2398871 -0.1284652 -0.5060826 1.864343 0.3433755 -1.450929 0.582079 -1.209483 0.1764145 0.1689873 0.2155721 0.1692381 0.1764145 -0.1082177 -0.5990933 -0.3806946 0.002290241 0.1808134 0.1808134 -0.6824184 -0.7544469 -0.5098568 -0.008679192 0.1429606 0.02111605 0.4637929 -0.01762364 -0.45519 0.01903219 0.2599611 0.2987205 -0.2445221 -0.3760126 -0.1734868 -0.1218508 0.2777501 0.153259 -0.1082177 -0.09623247 0.1368763 -0.0600852 -0.1956736 -0.05372342 -0.07926598 -0.07093491 0.03864651 -0.1125906 0.1764145 0.1764145 -0.06059154 -0.338889 -0.09645775 -0.3106108 0.3926432 0.3569471 -0.07883451 -0.01574234 0.131039 -0.04146289 -0.6949759 -0.20053 0.2023757 -0.334016 0.05124503 0.005310555 -0.2976612 -0.9197979 -0.09988102 0.1671572 0.05778826 0.09856302 -0.9924786 -0.2589921 -0.7612293 -0.5561072 -0.4160822 -0.1924264 1.037027 -1.66967 0.3848109 0.583041 -0.9296582 1.154629 0.3848109 0.12468 -1.252942 1.009627 0.1159226 -0.05526081 -0.05526081 0.3137793 0.1341519 -0.1141473 0.05223315 0.08763371 0.06387377 0.1711026 -0.02463062 0.2882066 0.005310555 -0.1056646 -0.07071129 0.5131881 0.3535756 0.01465867 0.1812527 0.06829069 -0.198242 0.12468 0.06965267 0.6323768 0.2255809 0.4275576 0.5533918 0.09389757 -0.675719 -0.4884561 -0.03443458 0.3848109 0.3848109 0.03905231 0.2025649 0.2023757 -0.2028227 -0.04719926 -0.01270786 -0.2963455 -0.08832415 -0.2471093 -0.5736972 0.307414 0.1729587 -0.1621592 0.5381295 -0.2390998 -0.07189058 0.2635242 -1.183319 0.7039703 2.082797 -0.1591609 0.1345496 -0.2153989 0.3024503 0.3322721 0.7004614 0.6672912 -0.2681729 -0.06577297 0.8716218 -0.08907151 -0.03881636 0.5639116 0.2668248 -0.08907151 0.1106374 -1.524175 0.5498687 -0.1238966 -0.02440519 -0.02440519 0.1455582 0.2694849 0.3480945 0.1054505 -0.04418051 -0.04583098 -0.04644316 0.1414083 0.2077783 -0.07189058 0.07396972 -0.4369517 -0.9295016 -0.1253342 -0.2278335 -0.1396706 0.4217596 0.1502584 0.1106374 0.01012399 -0.5716909 -0.3709376 -0.61751 0.2121968 -0.1611216 -0.349974 -0.2838364 -0.1196772 -0.08907151 -0.08907151 -0.02167414 -0.1140206 -0.1621592 0.1577293 -0.03905922 -0.4041336 -0.6074385 1.677229 -1.794821 -0.4305934 0.06673874 0.1238411 -0.002079463 0.1616345 0.04263897 -0.07308854 -0.04548685 -0.005629003 -0.3734624 -0.6282253 -0.03698313 0.1177141 -0.8670325 -0.7316598 -0.02371553 0.3606662 0.5785778 -0.6243361 -0.7114129 1.001244 -0.1027034 0.1629067 -0.7100179 0.3573994 -0.1027034 0.0002145392 -0.1965701 0.2653985 0.1149487 0.232801 0.232801 -0.1955045 -0.05072201 0.004117503 0.2328132 0.5032686 -0.02595423 0.3301406 -0.02735468 0.04134262 -0.07308854 -0.1195947 0.1754499 0.6249881 0.5188451 0.169941 0.1748942 -0.2313749 -0.1086837 0.0002145392 0.1126444 0.4886399 -0.03942541 -0.3028713 0.2425815 0.00297076 -0.01267052 0.3273034 0.3866292 -0.1027034 -0.1027034 0.0660158 -0.1514014 -0.002079463 -0.02603996 -0.1066544 -0.00459256 0.3715615 -1.597048 1.298847 -0.2228921 0.2084357 0.7171398 -0.6817872 1.021817 -0.4295347 0.1153493 -0.2135157 -0.3160404 -0.42049 -0.8642485 -0.3509623 -0.0933022 -0.2274471 -0.9022917 0.1730254 0.5961084 0.472883 -0.5929429 -0.3345852 0.5321558 -0.02883637 0.2350114 -0.7341389 0.08369648 -0.02883637 0.04762698 -0.1722768 0.3397493 0.1370843 -0.06283454 -0.06283454 0.05777216 0.05476448 0.4695884 0.163684 -0.2112403 -0.4666483 -0.140464 0.3900749 0.1779224 0.1153493 0.009184662 0.1959448 0.4161423 0.5341743 0.6650092 0.6417152 -0.095164 -0.2019626 0.04762698 0.03520456 0.09206127 0.1137968 -0.3199164 -0.05156616 -0.02080582 -0.1092047 0.08556805 0.2370245 -0.02883637 -0.02883637 0.08651379 -0.1090493 -0.6817872 -0.07933697 -0.04644917 0.1022207 -0.5395632 0.4954574 -0.9145199 -0.4248173 -0.2824544 0.7813864 -1.021921 1.45968 -0.3913393
0.01052259 -0.01323874 0.6275527 0.1265333 -0.2657993 0.22722 -0.1147599 1.132684 0.07896681 0.4432142 -0.5049367 -0.3853158 0.4047356 0.7036545 -0.7785503 0.09956097 0.3145896 0.4530677 -0.2447191 0.09956097 0.02225588 -0.2215697 0.215404 0.08523064 0.08098339 0.08098339 0.2399757 0.2527821 0.2809458 0.403764 0.3439902 -0.512013 0.1425628 0.7075593 -0.2144165 0.01052259 0.02025116 0.05308379 0.1470073 -0.1501189 -0.08051439 -0.1382295 -0.2592824 -0.07396828 0.02225588 -0.1226408 0.05110365 -0.1150218 0.1833053 -0.3734045 -0.2011368 -0.6346687 -0.4114654 -0.3590561 0.09956097 0.09956097 -0.06248595 -0.144062 -1.021921 0.5198998 -1.033332 -0.8868243 0.2898474 0.3304083 -0.3173573 0.01502477 -0.09949835 -0.5027583 0.1587657 -0.003277239 0.08807206 -0.09547832 -0.03933137 -0.7723157 -0.7748643 -0.63707 -1.221141 0.3204919 0.3645852 0.3613948 0.3049019 0.207545 0.1503818 0.2780233 0.8687151 -0.2351575 0.07801157 0.007685934 0.3481544 -0.1619799 0.07801157 0.01710029 -0.02916375 -0.1442407 0.0312412 0.3668124 0.3668124 -0.283339 0.1781146 0.490563 -0.05050751 -0.09378983 0.5102916 -0.06137525 -0.3018754 0.4328814 -0.09547832 -0.198976 0.2804255 -0.3611388 0.3673521 0.6938449 1.036163 0.2669256 0.2261773 0.01710029 0.3582663 -0.5107909 0.1991909 -0.2189053 -0.1622256 -0.07172799 -0.006466032 -1.010371 -0.5467184 0.07801157 0.07801157 -0.005187928 0.008690009 0.1587657 -0.4497968 1.448891 0.8600986 -0.2203515 0.3421875 -0.1443554 0.2823656 0.4355288 0.5374637 0.3757173 -0.6231388 0.1425846 -0.1123779 0.185143 -0.4597069 0.1576437 -0.6171117 -0.3808664 0.1175745 0.2260769 0.0976462 0.7127466 0.3149414 0.6846766 0.2093947 0.5720389 -0.01479021 -0.03401987 0.1160801 0.3176485 0.228121 -0.03401987 -0.1268238 0.4778708 0.1108283 -0.06013256 -0.5886861 -0.5886861 0.08194376 -0.4056007 -0.2141445 -0.2253511 0.01044897 -0.8804536 -0.3809652 0.08776025 -0.2793628 -0.1123779 0.05076431 -0.3181525 0.336285 0.6062822 0.07858611 0.5685147 -0.1321876 -0.5616816 -0.1268238 0.1479688 -0.5429047 -0.8337755 -0.4345163 -0.09085537 0.03424081 -0.132672 -0.4781845 -0.5460605 -0.03401987 -0.03401987 -0.02287667 -0.08992978 0.3757173 0.07075062 -0.2340636 -0.5679815 0.1639776 -0.5019994 0.3212083 -0.2407128 0.05246486 -0.4500361 0.1425541 -0.5665032 0.7937252 -0.1438568 0.165566 -0.008646906 0.196302 0.07385877 0.2626516 0.02110492 0.3032802 -0.2102366 1.273861 -0.4650206 -0.04379265 -0.4162451 0.2030383 0.3587696 -0.02200665 0.3464394 0.1546517 -0.2001638 -0.02200665 0.03421428 0.04343192 0.2800872 0.1316154 0.2228791 0.2228791 -0.03090594 0.06650848 0.06112805 0.1289356 -0.1257488 0.4530016 0.9073832 -0.003719023 -1.154767 -0.1438568 0.4004263 -0.4229977 0.23464 0.3301991 -0.2029758 -0.1805099 -0.5193529 -0.1668349 0.03421428 0.02378667 1.426376 -0.2872823 -0.8070928 -0.1335884 -0.2525814 -0.8038594 -0.4415628 -0.2314128 -0.02200665 -0.02200665 0.003338151 -0.005468018 0.1425541 0.3159045 0.09826446 -0.9915596 -0.09693914 -0.5363903 -0.3045921 0.502312 -0.3527793 0.001499335 0.6184957 -0.1959614 -0.2818488 0.1344149 -0.1306608 0.3574591 0.2924884 0.06136835 0.5803233 -0.2055242 -0.330841 -0.5055844 0.3321302 -0.2290832 -0.01965696 0.0449531 0.2655319 0.2187738 -0.02590728 -0.04438905 0.224191 0.03888407 -0.02590728 -0.06274452 0.04033697 0.1564046 -0.02842175 0.1844333 0.1844333 -0.4834048 0.3399877 1.324435 0.7560299 -0.09059511 -1.096317 -1.034333 -0.135793 0.6216968 0.1344149 -0.297663 0.5454466 0.1371699 -0.05498546 -0.281198 -0.4834647 0.1732879 -0.2092858 -0.06274452 -0.2440836 0.3305469 -0.767488 0.2755836 0.2129635 -0.05960645 0.1363536 -0.4169629 -0.3280271 -0.02590728 -0.02590728 0.03214298 0.1754013 0.6184957 -0.1380532 0.6365704 0.3765013 -0.1511953 -0.01993255 -0.1102711 -0.1195419 0.09492085 0.1654984 -0.03617906 0.01539427 0.2506246 -0.005286146 -0.05916542 0.2427693 -0.223258 0.03339329 0.02845734 -0.1196377 -0.3583903 -0.3127743 -0.4046831 0.08861127 -0.7645328 -0.4443998 0.5078943 0.8713181 0.010137 -0.3226096 0.2054802 -0.4898415 0.010137 0.08701447 -0.3073031 -0.1591245 0.09544787 -0.3282166 -0.3282166 0.1826943 -0.114143 -0.06354553 0.1499214 0.0910612 -0.342702 0.2793554 0.07461571 -0.5120342 -0.005286146 0.1108403 0.5205731 -0.4313292 -0.4218466 0.4039472 0.009016481 0.06938676 0.2435917 0.08701447 -0.0469442 0.5452084 1.067236 -0.04657482 0.3820805 0.03017299 1.129835 -1.656626 -0.3822916 0.010137 0.010137 0.1383046 0.006815948 -0.03617906 0.01382253 0.2474761 0.04352694 -0.1300387 -0.1205823 -0.4577209 0.2526744 -0.3415696 0.5973928 0.3973282 -0.3906028 0.5843224 -0.06970607 0.09547981 -0.1701674 -0.0875933 0.2956319 -0.2800386 -0.03542004 0.1317256 0.056313 0.3113505 0.2143512 -0.4505393 -0.1744044 -0.4827785 -0.4448782 0.08901055 0.2643326 -0.2031436 0.1781635 0.08901055 0.09287005 -0.03402833 -0.3770007 0.06420273 -0.03869764 -0.03869764 -0.2350491 0.1513702 0.5871828 0.6505784 -0.1015069 -0.5576722 -0.7730614 0.1101488 -0.8398575 -0.06970607 0.1691708 0.05945371 -0.6006829 -0.3887465 0.7031909 0.3417572 -0.440656 0.3058366 0.09287005 0.1331532 -0.2954072 1.37483 -0.2915063 -0.4285691 -0.2301158 -0.849495 0.6074418 0.6893341 0.08901055 0.08901055 -0.1291659 -0.01184768 0.3973282 -0.2561474 1.073011 -0.8982073 -0.002879326 -0.01601527 0.1127458 -0.1507129 -0.4103982 -0.6834398 -0.1846951 0.001823427 -0.08785489 -0.04815177 0.071597 0.111587 0.2684274 0.1828254 -1.045522 0.6537354 0.334996 0.1987914 -0.5408454 -0.1533386 0.04188184 0.2552542 -0.2698071 -0.1376178 -0.0009444478 -0.09707103 -0.2273247 -0.04957339 -0.0009444478 -0.0729383 0.3032691 0.05357328 -0.03993769 -0.2641796 -0.2641796 0.2150656 0.1521651 1.088588 -0.08401786 -0.03819033 -0.8261652 1.391112 0.001385774 0.2409324 -0.04815177 -0.02223594 0.01047973 -0.2850778 0.1502941 -0.6140511 0.07958835 -0.1414492 -0.291567 -0.0729383 0.5343864 0.1465261 0.3297738 -0.1493381 -0.0422592 0.06582508 0.3330318 0.411699 0.2126141 -0.0009444478 -0.0009444478 -0.01517165 -0.3070618 -0.1846951 0.2162952 -0.5883557 0.165151 -0.1816952 -0.3225583 -0.2305902 0.1412482 -0.18542 0.7333258 0.02599505 0.03990883 0.7136839 -0.0525585 0.1275317 -0.3624646 -0.2431453 -0.01077613 -0.2299327 0.2059591 0.6375985 0.1724756 -1.45899 -0.2772226 0.5009433 0.06834359 0.02154249 -0.1362455 -0.005225547 -0.1565131 -0.2683933 -0.1475225 -0.005225547 0.002606918 -0.2335638 0.02751761 -0.08840638 0.2543527 0.2543527 -0.0852044 0.05109534 0.09523784 0.6473317 -0.003416075 -0.356287 -0.1410061 -0.1247671 -1.309031 -0.0525585 0.4553455 -0.2506115 -0.2509106 0.2136962 -0.1603497 0.2452371 0.2710285 0.05645995 0.002606918 0.1543333 0.3772618 -1.10491 -0.04676183 0.1875757 0.5191275 0.8475465 0.2721398 -0.04048986 -0.005225547 -0.005225547 0.1052729 0.2854357 0.02599505 0.1615115 -0.215833 0.5706206 -0.02814412 -0.1018975 -0.0002998152 0.1923803 0.2430293 0.6146507 -0.04900724 0.05381024 -0.2216973 -0.08502718 0.1730842 0.5938619 -0.08147289 -0.1037649 -1.232601 1.048325 -0.5661246 0.2281745 0.47752 -0.06025603 -0.358309 -0.3205374 -0.06653825 0.09707257 0.02401817 0.1149076 -0.06273384 -0.4988314 0.02401817 -0.04236629 -0.1621031 -0.1398872 0.134956 0.02056417 0.02056417 -0.3321129 -0.3681604 -0.1255769 0.1517171 0.003867039 0.0796427 -0.6658925 -0.115482 0.2541782 -0.08502718 0.1179305 -0.4548939 -0.3612368 0.6370155 -1.245113 -0.3616362 0.3568889 0.2304396 -0.04236629 0.7015851 0.6706654 0.1611204 0.7026367 0.1684563 -0.1425845 -0.3906668 -0.1822047 0.1378698 0.02401817 0.02401817 0.003510736 0.1007641 -0.04900724 -0.1854507 0.3662057 0.103057 -0.1917801 -0.05780885 -0.07233687 -0.3664321 0.2464318 -0.03074346 0.03649085 0.06327799 -0.09089879 -0.09191862 -0.2434192 -0.08783056 0.0265507 0.2554911 -0.3975086 0.001347621 0.3103492 -0.1040177 0.211569 -0.2690562 0.2060836 -0.4385156 0.1616502 -0.2093635 -0.01508166 -0.01578221 -0.3095553 -0.3137146 -0.01508166 0.01104001 0.3418333 -0.0494659 0.03769801 -0.1219885 -0.1219885 0.4356747 -0.01079679 -0.5960055 0.1849528 0.1718066 0.3129978 -0.2990834 -0.1552821 0.5728553 -0.09191862 -0.3394237 1.431169 -1.223324 -0.623255 0.3655202 0.5229335 -0.4537604 -0.09878631 0.01104001 0.2329618 1.011901 -0.7478011 -0.06902653 0.3384238 -0.119163 -0.2316497 0.713858 -0.3058571 -0.01508166 -0.01508166 0.00850965 0.4648649 0.03649085 -0.07197529 0.126069 -0.4000993 -0.05092306 -0.3910894 -0.1671148 -0.3779698 -0.039128 0.2818796 0.1307613 0.09996728 -0.1839404 0.1242122 -0.06056583 0.2974506 1.062035 0.08566864 -0.441529 0.08024216 0.212693 -0.1032027 -0.4531573 -0.02503195 -0.3633994 0.2658582 -0.01100013 0.1907044 -0.01552233 -0.09711683 0.1033255 0.3656788 -0.01552233 0.02092378 0.1647377 0.5579313 -0.06572156 0.03838507 0.03838507 -0.05782723 0.09642042 -0.4947903 0.8859939 0.008449214 1.107826 -0.703935 -0.4148687 0.1637657 0.1242122 0.04296799 -0.1505719 0.3654632 0.2138993 -0.2936122 0.3041911 -1.411968 -0.6793178 0.02092378 0.2746766 -0.3632626 0.3352468 -0.3486779 -0.1323614 0.2799297 0.4828 -0.3519331 -0.01345009 -0.01552233 -0.01552233 0.05482809 -0.3576342 0.1307613 0.06196238 -0.5683917 -0.03125953 0.3160145 0.6498764 0.3384978 0.2252387 -0.09883359 0.5036099 -0.002163514 -0.04632162 0.002808357 -0.03132189 0.1101541 -0.1091921 0.8466229 0.1535793 -0.04770733 -0.1411714 -0.3306377 0.04298623 -0.1951641 -0.1153341 -0.07351386 -0.3313748 -0.01777284 0.1526754 -0.005776044 0.08878627 0.04013997 -0.5722322 -0.005776044 0.1179188 -0.04150799 0.2020398 0.059933 0.1912979 0.1912979 -0.02968356 0.3823507 0.5338049 -1.692562 -0.0168321 -0.5094976 -0.1284069 0.05311633 -0.2893993 -0.03132189 -0.0227547 -0.1018101 -0.1226376 -0.03557621 0.2208479 0.4600032 -1.432324 -0.2530411 0.1179188 0.1538538 -0.005463794 -0.1580457 0.8156494 0.2268996 0.02472921 -0.001370023 -0.1285084 0.005938069 -0.005776044 -0.005776044 0.08980674 0.358045 -0.002163514 0.07765077 -0.355127 0.03830659 0.1822736 0.4153322 0.2051441 0.1562038 0.1071541 0.4734563 0.1147444 0.02494914 -0.2367126 -0.09097885 -0.03111185 0.3127605 -0.1966659 0.1300121 -0.04062963 0.1811707 0.6427509 -0.2178729 -0.09105781 -0.2225191 -0.370635 0.03146814 0.1090503 -0.03604171 -0.01077191 -0.1625232 -0.2254204 1.158453 -0.01077191 -0.0163806 -0.01311129 0.1678637 -0.1229912 0.09658181 0.09658181 0.1072188 0.2403544 0.06402796 -1.247904 0.117709 -0.2135824 -0.7117755 0.1360791 0.2445003 -0.09097885 -0.01587378 0.1160127 -0.2506669 0.1712272 -0.3199285 -0.3840761 0.389352 -0.2053229 -0.0163806 0.06114316 0.6751057 0.4048039 -1.616562 -0.4689411 -0.07531512 0.5612906 0.1167482 -0.1364867 -0.01077191 -0.01077191 -0.04201307 0.02644901 0.1147444 0.1628614 -1.027235 1.299291 -0.2305872 -0.2032002 -0.1080502 0.6243935 -0.01523327 -0.6637145 -0.115946 -0.3093944 -0.2165655 -0.04722933 0.08765187 0.04585129 0.4261141 0.03209179 -0.1699489
0.01778374 0.001802752 0.02215503 0.1623114 -0.1026476 -0.0185717 -0.2027536 -0.05428519 0.1080057 0.004572374 -0.03104843 0.05388309 0.7096712 0.004572374 0.04526209 0.03132933 -0.002066348 -0.1437685 0.2839819 0.2839819 -0.3801452 -0.3029896 -0.2866366 0.7568735 -0.05183189 -1.003628 0.9080689 0.1777869 0.5833546 -0.04722933 -0.1541274 0.1426112 -0.1549435 -0.04916895 0.0760225 0.07094769 -0.7500056 0.03590989 0.04526209 0.2027898 -0.09682501 -0.04063061 -0.2410339 -0.508582 -0.1993708 0.3353041 -0.1905696 0.0783779 0.004572374 0.004572374 -0.02028278 0.4261705 -0.115946 0.04986561 0.1250433 -0.03169639 0.06101921 -0.01679639 -0.0006195304 4.813519e-05 0.03744676 -0.2900618 0.02093541 0.01346792 -0.09843319 0.004990496 -0.08206652 0.0184732 -0.06393079 0.1140284 -0.4038519 0.1456948 0.1654264 -0.006325667 0.05757369 0.02387697 0.2981772 0.2048887 -0.9965142 -0.5103401 0.1808969 -0.04516659 0.2824391 0.1758238 0.1808969 0.05091931 0.03112184 -0.1402728 -0.05765293 -0.0959146 -0.0959146 0.07383917 0.07537305 -0.1025965 -0.257709 0.2240012 0.08885332 -0.3311682 0.4769605 0.002239858 0.004990496 -0.003243353 0.1494661 0.2561148 -0.6056246 0.3355976 -0.1227046 -0.05147448 0.1859863 0.05091931 0.1847882 0.4520262 -0.8488167 -0.04683724 -0.1253199 0.2811376 -0.007242471 -1.418918 1.682222 0.1808969 0.1808969 0.001055975 -0.2941412 0.02093541 0.0832317 0.5846709 -0.2623574 0.03784918 0.0714742 -0.02311075 -0.2946122 -0.05953563 -0.4830796 -0.03397272 0.2194529 -0.006076753 -0.04655606 0.07788737 0.06150882 0.1300282 -0.3447399 0.2631605 0.01746952 0.2766556 0.1567239 -0.1381535 -0.540833 0.1077005 -0.8619875 -0.08407228 0.0881083 0.02795873 0.1327639 -0.1704107 0.1974205 0.02795873 0.03448856 -0.2071524 -0.2797665 -0.0332365 -0.2445566 -0.2445566 -0.115199 -0.3480144 0.4032421 0.02263521 -0.07597494 0.610341 -0.3105767 0.668599 -0.03241875 -0.04655606 0.02996643 -0.1722255 -0.2679973 0.6089373 -0.1014951 -0.227176 -0.1618079 0.3314264 0.03448856 0.02862081 -0.624355 -0.0878967 -0.05579825 -0.4318048 -0.1030794 0.2069425 -0.2383315 0.2156819 0.02795873 0.02795873 0.02115656 1.95898 -0.03397272 0.1939858 0.2467791 0.7203619 0.007455022 0.08760781 -0.02409893 -0.2185114 -0.1711261 -0.4055567 -0.1182023 0.1169031 -0.07900541 -0.06079931 0.120386 -0.1016753 0.009114473 0.1322935 0.008502842 -0.1583149 -0.09486922 0.2211435 -0.2505175 0.1239296 -0.1330166 0.249881 0.2099401 0.1021372 -0.0464049 -0.03890433 -0.06932524 0.1955426 -0.0464049 0.02202939 0.1149004 -0.01096435 -0.0241907 -0.0814954 -0.0814954 -1.199879 -1.152081 1.225504 -0.1295432 -0.09793004 0.8220032 -0.3196488 0.8134891 0.05848264 -0.06079931 0.01506239 -0.302811 -0.02561252 -0.3651827 0.3808996 0.2109494 -0.203949 -0.02867656 0.02202939 -0.07231698 0.7389842 -0.2382587 0.04393739 -0.002827036 0.04650121 0.1314311 0.3400059 -0.3887817 -0.0464049 -0.0464049 0.004256424 -0.722241 -0.1182023 -0.02395874 0.219046 -0.07737657 0.006645544 0.01400709 0.08314394 -0.1583582 0.02446108 0.6836794 -0.08693575 0.08399493 0.1374451 0.1626445 -0.08418994 0.04239029 -0.1277703 0.3607597 -0.6851815 0.2907246 -0.1507881 -0.204116 0.2999879 -0.2080854 0.00374609 -0.2453564 0.1837444 0.1683379 -0.02415744 -0.1200431 0.06884942 0.7297074 -0.02415744 0.0008449138 -0.1034651 -0.1359872 -0.06492942 -0.05791413 -0.05791413 -0.1494196 -0.1414333 0.2932565 -0.1422199 -0.1166706 0.2593174 0.3528861 -1.048364 -0.2414056 0.1626445 -0.06487756 0.08237541 1.072062 -1.271147 0.3174512 -0.2355246 0.1305255 0.2969411 0.0008449138 0.3527895 -0.07160498 -0.3583855 0.4681602 -0.9382703 -0.3203367 0.2255242 0.1546401 -0.3569006 -0.02415744 -0.02415744 -0.03263916 0.5315557 -0.08693575 0.1200193 0.1528906 0.0510936 -0.1193344 0.455375 0.1906889 -0.1198618 0.09991464 0.916125 -0.1197561 0.1100974 -0.1070285 -0.1903048 0.1967247 -0.1634112 -0.05714362 -0.1475784 0.7379587 -0.3926379 0.04273509 0.4303169 -0.02032173 -0.05882324 -0.04320919 -0.03882292 -0.2933023 -0.2469769 0.04956629 0.04529542 0.05020604 0.1061034 0.04956629 -0.01990637 0.2130201 -0.04936094 -0.06370419 -0.1278812 -0.1278812 -0.09708728 -0.2932661 0.4313934 0.2681182 -1.1247 0.1612943 0.4928298 -1.389154 0.6553894 -0.1903048 -0.08161837 -0.2783422 -0.6943985 0.4929457 0.05643577 0.2480239 -0.04489854 -0.01353015 -0.01990637 -0.4004927 0.5062297 -0.04503913 -0.03070796 -0.3069245 0.1228485 0.01549294 -0.4586606 0.5568382 0.04956629 0.04956629 0.003466534 -0.03210227 -0.1197561 -0.09577908 0.03923439 -0.2042538 -0.01145335 -0.2915232 -0.09171882 -0.1573073 0.0589471 -0.154331 -0.01136252 0.01995883 0.3226224 0.05276716 -0.1159096 0.01385022 -0.1546621 0.05629482 0.3188219 -0.1707144 -0.4079318 0.09405507 0.1648326 0.2209601 0.07807449 0.07366826 -0.05674611 0.1432742 -0.01865388 -0.04825198 0.04828097 0.7567686 -0.01865388 -0.03994019 0.1044742 0.2003549 -0.1191073 0.0743694 0.0743694 0.1232013 0.05904371 -0.1197414 -0.2063168 0.6420767 0.06967974 -0.03482342 0.2531719 -0.4711926 0.05276716 -0.02178395 0.4393273 -0.7780277 0.4134904 -0.7147706 0.7992129 0.2234215 -0.3485771 -0.03994019 -0.3561847 0.1533162 -0.007948452 1.12465 -1.552661 -0.157089 0.2632037 -0.1389912 0.03064967 -0.01865388 -0.01865388 -0.001246803 -0.3969257 -0.01136252 -0.05593569 -0.09907095 0.5441086 -0.04138249 -0.4582157 -0.2206936 -0.08723416 -0.1490162 0.2924673 -0.0154656 -0.1409645 0.1603438 0.1091256 -0.2580879 0.204261 -0.0788845 0.2109923 0.1731608 -0.1019919 0.2640815 -0.3098932 0.1419085 -0.1631412 0.07283801 -0.06875178 -0.2462049 -0.2612708 0.05091521 -0.01872198 0.1185294 -0.3780235 0.05091521 -0.0547905 0.05421963 0.3495004 0.09186906 0.1492308 0.1492308 -0.6531446 -0.6223853 0.5739845 -0.4376203 1.055118 0.3078251 0.4168527 -0.7199731 -0.1020109 0.1091256 -0.09035577 0.6793713 0.1236985 -0.1218865 -0.7908725 0.6291187 0.357553 -0.489019 -0.0547905 -0.2572808 -0.6741627 0.2183122 -0.5090136 0.6476617 -0.03756385 -0.2086315 -0.2309813 0.4228436 0.05091521 0.05091521 -0.01541817 0.4073235 -0.0154656 0.003410709 -0.04062085 -0.02791491 0.07565185 0.6705218 0.3345754 0.0009489489 -0.02964244 -0.1902205 0.008494953 -0.01339209 -0.0847385 -0.01684202 0.05264173 0.3835359 -0.2782671 0.2898858 -0.06679422 -0.1439114 0.00716128 -0.1787441 0.1185757 -0.02803554 0.0219963 -0.2040051 -0.06693764 -0.02898851 0.01344475 -0.06550222 0.005039148 -0.05330485 0.01344475 -0.006531798 -0.1024188 0.09083294 0.05613223 0.01166825 0.01166825 -0.04291766 0.3056067 -0.1765139 0.3666042 -1.332522 -0.08040212 -0.1943141 0.6456547 -0.1603167 -0.01684202 -0.06078478 -0.06349531 0.5117269 -0.7598946 -1.063615 1.507664 0.2607271 -0.1617396 -0.006531798 -0.2997609 0.001355157 0.04629299 -0.1632277 0.2454517 -0.3013981 0.1408987 0.007649038 0.07600156 0.01344475 0.01344475 -0.04382179 0.2342628 0.008494953 0.1182978 0.139099 -0.2672573 -0.04142521 -0.6211647 -0.3548051 0.1787254 -0.02779487 0.02406672 0.05931584 0.04779958 -0.1833871 -0.1788642 0.2853843 0.107753 -0.2124181 -0.03003735 0.2268662 -0.2479687 -0.04262944 0.3536393 -0.1156637 -0.02148377 -0.09924465 -0.1088373 0.08997634 0.1194446 -0.0140335 0.03133561 0.01206198 0.0537871 -0.0140335 -0.01457217 -0.1339876 -0.5613442 -0.00102724 -0.1763343 -0.1763343 0.3964997 0.08679163 -0.05226548 -0.1441863 1.103324 -0.2221802 -0.0801774 -0.257563 0.7154241 -0.1788642 0.2221043 -1.108144 0.2964507 -0.3809191 -0.2958363 1.072519 -0.4349256 1.016838 -0.01457217 -0.265171 0.4710443 -0.06986784 -0.2831908 0.04248071 0.1377646 -0.01516616 0.09083953 -0.1463435 -0.0140335 -0.0140335 -0.03333982 0.09647987 0.05931584 -0.2541245 -0.5713939 -0.3338157 -0.2204718 0.1097295 0.02656429 0.2681095 0.008717343 0.05145464 0.09451812 -0.1128751 0.001896669 0.04851104 -0.01429203 0.0446222 0.03186333 0.1013403 -0.03189801 0.006637337 -0.02828219 -0.08525016 0.04658916 0.03574541 -0.004824473 -0.005325767 -0.02255844 0.009465473 -0.0004972684 0.002767122 0.001715075 -0.0221748 -0.0004972684 0.01590744 0.03915602 0.1044008 0.008544466 0.1701101 0.1701101 1.857643 -1.797905 0.5079018 0.1201396 -0.1255486 -0.01869413 -0.2127098 0.1487429 -0.05826351 0.04851104 -0.03132295 -0.01162523 0.1181793 -0.1208093 -0.03446929 0.003235638 -0.02801475 -0.1445318 0.01590744 0.02852329 -0.09264329 0.07803207 0.01687962 0.006905296 -0.007317321 0.009428273 -0.04419315 0.02653092 -0.0004972684 -0.0004972684 0.007005326 -0.04923516 0.09451812 -0.06376065 0.02007231 0.1173221 0.03901966 0.1686639 0.1370427 0.05055524 -0.03763303 -0.07072273 0.01754151 -0.06948934 -0.1417787 0.07013891 -0.2521957 0.1518073 -0.1109587 0.07150935 -0.0604321 0.06789249 -0.01448295 -0.2713093 -0.4176702 0.01286651 -0.1029016 -0.06014973 0.05683549 0.434641 -0.03281981 -0.1637799 0.2834221 0.08074334 -0.03281981 0.03934125 -0.02584192 -0.1495846 0.130272 0.01439171 0.01439171 -0.04858961 -0.0593137 0.04545385 -0.04309634 -0.2299815 -0.07982303 0.08538845 0.02186594 -0.006546792 0.07013891 0.02123638 0.4186806 0.03614879 -0.01752247 -0.2785427 0.0566005 -0.06930851 0.3310895 0.03934125 -0.04918425 -0.05749911 0.00680125 -0.1601415 -0.5216954 1.983345 -1.14466 -0.1042508 -0.3176093 -0.03281981 -0.03281981 0.1234135 0.09621954 0.01754151 -0.1024602 -0.1100412 -0.09389459 -0.03483639 -0.1574665 -0.1912902 -0.02349889 0.09593871 -0.03678202 0.02791122 -0.001195917 -0.1026049 -0.2566275 0.5640316 0.004494981 -0.05894652 0.01245148 -0.08669434 -0.1450215 0.02427472 0.4072586 -0.2062546 -0.03883356 -0.049412 -0.6051381 -0.0177411 0.1351772 -0.01153974 0.1769706 0.01541773 -0.1801854 -0.01153974 0.06445147 0.4939089 0.3357657 0.04358921 0.1413443 0.1413443 -0.03487971 0.1435015 -0.1195756 0.09204297 0.2648312 -0.1056317 -0.03921462 0.1254003 0.3204 -0.2566275 0.01559731 -0.696144 -0.006565435 -0.6460681 0.48214 -0.01221343 0.7239735 -1.526169 0.06445147 0.1005394 0.2089109 0.2961945 0.1848644 -0.2114864 0.484449 -0.1919292 -0.1091366 0.01216919 -0.01153974 -0.01153974 -0.1418156 0.4108335 0.02791122 0 -1.441772e-14 1.101631e-15 5.176165e-15 -3.464312e-15 -8.823795e-15 6.987074e-15 -9.634228e-15 -4.917596e-14 1.453823 -6.770415e-15 -5.347692e-15 -0.6604304 -4.101848e-15 -1.365246e-14 3.607809e-14 -2.050341e-14 4.047216e-14 3.577879e-15 1.577295e-14 9.552109e-15 -1.731326e-14 -5.884879e-15 -2.894633e-17 -2.352798e-14 1.53706e-15 -6.221459e-15 -0.4305937 -9.404828e-14 -9.049122e-15 -2.620231e-14 -0.06060236 -0.06956834 -9.499498e-16 7.079968e-15 3.334243e-13 -0.08122175 0.08122175 2.255674e-14 1.064431e-14 -1.841847e-14 9.663912e-15 2.376955e-14 -1.707677e-14 -1.140143e-14 6.852629e-14 1.251985e-14 0.6604304 2.396796e-14 -1.471204e-14 -6.32427e-14 1.002887e-13 -9.79179e-15 8.673366e-15 -2.284548e-14 -2.923734e-14 0.06956834 -3.24282e-14 -4.21936e-14 1.856766e-14 -1.580814e-14 4.795724e-14 6.397952e-15 9.738e-16 -2.833611e-15 3.712923e-14 0.09652826 0.3946678 -2.224547e-13 4.678858e-14 -1.453823 0 1.323637e-14 -3.533347e-15 8.683426e-16 -3.063249e-15 -1.919084e-15 6.311945e-16 3.27862e-15 1.709646e-15 -0.03414956 3.098891e-15 3.160682e-15 -0.3636419 1.732768e-14 2.497599e-15 -7.755091e-16 -1.982131e-15 -4.532357e-15 2.566798e-14 8.36138e-16 2.929565e-15 1.644473e-15 1.750259e-15 1.237676e-15
2.5195e-15 1.623364e-15 -2.670052e-15 0.4899823 1.616981e-14 -1.136646e-15 -2.786452e-15 -0.3215207 1.459975 2.370815e-15 -2.167834e-15 -6.568456e-14 0.377372 -0.377372 -2.6286e-16 7.404737e-15 -6.901344e-16 4.096151e-15 3.361361e-15 -2.119119e-15 -2.330219e-15 2.906684e-15 -5.009564e-15 0.3636419 -2.06066e-14 3.880991e-15 -2.321085e-15 -3.239572e-15 7.948725e-15 6.430429e-15 1.595428e-15 9.621286e-16 -1.459975 -2.685841e-14 4.757868e-15 4.912133e-15 9.418305e-16 2.650928e-15 -1.461461e-15 -4.467606e-15 1.883661e-15 5.596178e-15 -0.4742643 0.3058027 5.551929e-14 -1.524385e-15 0.03414956 0 1.666066e-14 3.168523e-15 -2.437951e-16 1.149229e-15 2.515484e-15 -2.347419e-15 -1.018671e-15 -1.131764e-14 0.4291803 -2.113083e-15 -1.674452e-15 0.4760995 -6.441104e-15 2.371782e-15 2.504231e-16 1.876991e-15 -2.618128e-15 6.529879e-15 -1.015484e-15 1.512401e-16 1.755973e-16 1.840303e-15 1.789517e-15 1.176825e-16 -4.880275e-15 -1.111762e-15 1.138884 8.111163e-15 2.124271e-15 -3.407622e-15 -0.5926013 -0.4853058 1.648203e-15 1.631965e-15 -1.250361e-14 1.063138 -1.063138 -5.397257e-15 6.300522e-15 -2.078523e-15 1.0555e-16 -2.441858e-15 -2.305861e-15 9.215325e-15 3.637415e-15 2.533199e-15 -0.4760995 2.403292e-15 6.138137e-15 -1.382299e-15 -7.745744e-15 -6.008229e-16 4.74163e-15 1.128573e-15 5.740295e-15 0.4853058 -1.050628e-14 -1.591369e-15 -7.956844e-16 -4.871537e-17 2.715882e-15 7.632075e-15 -9.78976e-15 -3.004115e-15 1.89584e-15 -0.5239701 -0.02231239 4.189522e-15 -1.668502e-15 -0.4291803 0 6.584695e-15 -3.580785e-15 9.597391e-16 5.323378e-15 1.396744e-15 2.442052e-15 2.028643e-15 3.883523e-16 0.07590061 -1.290161e-16 6.062321e-15 -0.2752979 -1.209732e-14 3.632811e-15 3.171422e-15 7.066549e-16 5.792818e-16 4.341764e-14 3.402904e-16 -6.342917e-15 1.001824e-14 2.445458e-15 4.612192e-15 1.385161e-14 2.942002e-15 1.128736e-15 -0.2179627 3.497965e-14 4.963333e-16 -3.694448e-16 0.5867681 0.1965747 -6.308641e-15 -5.123233e-15 -7.459947e-14 0.7358942 -0.7358942 7.820847e-15 -2.955399e-15 3.361361e-15 1.908019e-15 -2.74024e-15 4.343787e-15 -1.550773e-15 3.247692e-17 -9.840505e-15 0.2752979 2.987876e-15 1.854432e-14 4.382354e-15 7.599598e-15 1.136692e-15 3.483149e-15 -8.906794e-15 2.965142e-14 -0.1965747 -4.876409e-14 -3.47503e-15 -2.890445e-15 2.760538e-16 7.420975e-15 -1.172417e-14 6.777526e-15 2.305861e-15 -5.967633e-16 1.174512 -1.543317 4.051495e-14 -6.923672e-15 -0.07590061 0 -5.675341e-15 7.129465e-15 -4.153727e-15 6.009832e-16 -2.309755e-15 2.696222e-15 1.234229e-15 -3.802214e-15 -0.02263659 -2.362816e-15 1.945326e-15 0.3754786 -7.373542e-15 7.823805e-15 -1.695061e-15 -3.176257e-15 -4.302282e-15 2.638963e-14 -2.098515e-15 -2.3946e-15 5.645471e-15 -3.228473e-15 -9.62171e-16 5.528081e-15 1.011779e-15 -6.261632e-16 -1.271647 7.184328e-14 -3.16165e-16 -1.122317e-14 1.230082 0.06672838 -2.711822e-15 -1.558892e-15 -1.816109e-13 0.7365524 -0.7365524 -2.521021e-15 -1.078234e-14 5.033922e-15 -1.705038e-15 -2.768657e-15 1.347792e-15 -2.84173e-15 1.493938e-15 -7.274829e-15 -0.3754786 3.89723e-16 9.320875e-15 3.613057e-15 -7.404737e-15 -2.338338e-15 -5.196306e-16 -1.851184e-15 7.68079e-15 -0.06672838 -3.098298e-14 -1.964853e-15 6.430429e-15 -6.397952e-15 7.250471e-15 -6.885106e-15 -6.495383e-16 2.175953e-15 -7.047491e-15 -0.6751367 0.7167018 1.045107e-13 -2.224669e-15 0.02263659 0 1.459837e-14 -8.284596e-15 1.395396e-15 -1.949616e-15 6.324956e-15 -1.057113e-15 7.864246e-15 3.46282e-15 -0.4184047 6.147476e-15 7.128683e-15 -1.201566 3.757438e-14 1.764157e-15 -7.73946e-15 -5.407239e-15 6.251479e-15 -7.572516e-15 -1.033681e-15 -4.209089e-15 5.34374e-15 5.513571e-15 2.777252e-15 1.128304e-14 4.833235e-15 -1.255732e-15 0.4967088 1.98366e-14 3.360728e-16 -3.987927e-15 0.6608474 -0.5016183 -1.292581e-14 -1.047381e-14 -1.313529e-13 0.1506149 -0.1506149 -5.590089e-15 1.003537e-14 -4.238237e-15 3.621176e-15 -8.161855e-15 7.380379e-15 -6.698364e-16 -2.598153e-15 -1.042509e-14 1.201566 -5.426893e-14 1.274719e-14 6.393893e-15 1.417617e-14 -1.35104e-14 1.802469e-15 -8.63074e-15 4.243921e-14 0.5016183 9.434544e-15 2.63063e-15 -2.590034e-15 -4.774107e-15 9.467021e-15 -1.178912e-14 -6.911494e-15 3.247692e-16 -1.217884e-16 -0.9892094 -0.1683468 1.245977e-13 -9.063089e-15 0.4184047 -5.215275e-14 7.176314e-15 9.740229e-15 -4.653274e-15 7.289833e-15 1.350673e-14 4.318564e-15 1.183656e-14 -7.768049e-15 0.5079264 1.480109e-15 4.58206e-15 0.5316749 1.801747e-14 1.604483e-14 -5.62464e-15 -3.556512e-15 -4.26473e-15 5.076938e-14 1.883549e-15 -9.403565e-15 9.537308e-15 2.214656e-15 9.409299e-15 1.62862e-14 9.530892e-15 1.685797e-15 0.6881631 1.300305e-13 8.407416e-16 -2.466041e-14 1.164083 0.2677397 7.632075e-16 -7.16116e-15 -3.170396e-13 -0.5935357 0.5935357 -1.206111e-14 -7.989321e-15 -4.676676e-15 -5.196306e-16 -1.672155e-14 -3.069068e-15 7.697029e-15 7.404737e-15 -1.133444e-14 -0.5316749 -4.852051e-14 3.93945e-14 4.587364e-15 -9.320875e-15 -4.676676e-15 7.079968e-15 -4.010899e-15 4.070981e-14 -0.2677397 -6.066688e-14 -2.435769e-16 5.415526e-15 -1.39326e-14 2.557557e-14 9.418305e-15 -1.521543e-14 -5.715937e-15 1.433856e-14 -0.8859002 -0.9663461 1.932701e-13 -1.031548e-14 -0.5079264 -0.01194526 0.006020143 -0.00165133 7.836409e-05 -0.009362455 -0.00396164 0.003212799 0.02703776 0.001730878 -0.006139637 0.004652636 0.01524575 0.01369863 0.0979574 0.07271724 -0.04849969 -0.02273463 -0.03447363 0.107255 -0.01978147 0.01108668 -0.003243761 -0.00230819 0.005149143 0.003427014 0.0008838633 0.03401999 -0.0008396557 0.6256268 0.0005428551 -0.1145646 -0.0008396557 -0.008104815 0.009428724 -0.009850669 -1.824547 0.008732678 0.008732678 -0.004562705 0.00629422 -0.002166889 -0.01482538 -0.0003001869 0.01629264 -0.00866402 -0.0003213388 -0.02884498 0.01369863 -0.143594 0.04830939 0.03742074 -0.0946618 -0.01518181 0.01932828 0.03267553 0.003139523 -0.008104815 -0.105592 0.02291498 0.1120818 -0.03152161 0.04809895 0.03873962 -0.08294305 -0.0007973848 -0.02239238 -0.0008396557 -0.0008396557 1.237975 0.0009353148 -0.006139637 0.01796143 -0.01712781 -0.01656225 0.02430401 -0.1052957 0.008229626 -0.001150065 0.09411557 0.03340778 -0.01651081 0.00341189 0.06085712 0.1291444 0.9508571 0.006538331 0.09203843 0.01400901 -0.07239403 1.027253 0.01148614 -0.04023728 -0.0677862 -0.05339995 -0.06003119 0.01083477 -0.001279227 -0.03562869 0.001432842 -0.07191373 -0.01684511 0.02731918 0.001432842 -0.009150292 -0.02420152 -0.004117378 0.1703815 -0.02330549 -0.02330549 0.01453368 -0.00688469 -0.05052533 0.007957784 0.04737817 0.02215269 0.01275135 0.02446496 -0.2140969 0.1291444 -1.203631 0.0534302 0.06493963 0.06462482 0.2014649 0.02394142 -0.1202054 0.06222566 -0.009150292 -1.179649 0.05010688 0.003108837 -0.03869348 0.03975753 0.07460337 -0.001695396 0.01308479 0.01275933 0.001432842 0.001432842 -0.1226326 0.01360628 -0.01651081 0.02639912 0.01554684 -0.01075666 0.01963323 -0.09719714 0.0237029 -0.05153078 0.04551768 0.05457022 -0.01689471 0.01551144 0.1347643 0.05872308 0.9582251 -0.004735596 -0.1564367 0.01489852 0.07960231 -0.9980501 -0.000633639 -0.06782769 -0.05104838 0.03944453 -0.01984506 0.0646062 0.009866613 -0.05754949 0.002708766 -0.09145395 0.02364551 0.01793713 0.002708766 -0.03275386 -0.0785882 0.01176708 0.03970449 -0.02786867 -0.02786867 0.01446122 0.003474729 -0.005533486 -0.01114462 0.03666379 0.04294782 0.01514897 0.03842358 -0.1872156 0.05872308 -1.183399 0.09137119 0.0815122 0.1226644 -0.2943887 -0.05113483 0.0299747 0.2046264 -0.03275386 1.159682 0.006327396 0.01340193 -0.04982779 0.006016155 0.07715993 -0.04083367 -0.009921088 0.01607184 0.002708766 0.002708766 0.06005449 -0.06952116 -0.01689471 0.3840259 -0.05979341 0.01392405 0.01667403 -0.005841342 -0.04890615 0.003725639 -0.06272992 -0.001899332 -0.006178262 0.0002973941 0.02198733 -0.04354706 0.04002381 -0.014046 0.06090523 -0.06660868 0.02186195 0.03384752 0.0359818 0.006920935 -0.02059187 -0.01249234 0.01415107 -0.06892509 0.0091885 -0.09494581 0.02368981 -1.299103 -0.01606771 0.1174441 0.02368981 0.1072576 -0.03569755 -0.0135866 0.4476339 -0.2148114 -0.2148114 0.08962719 0.02194439 0.00854403 0.0416181 0.0554879 -0.016688 0.02034541 0.01648028 0.01765521 -0.04354706 0.08381574 -0.1091731 0.01734776 0.0257535 0.05336115 0.01476885 0.02528281 -0.2580437 0.1072576 -0.0369244 0.008597882 -0.002502098 0.02434412 -0.01077237 -0.3120055 -0.3821591 0.0332783 0.02790794 0.02368981 0.02368981 1.337251 0.01729687 -0.006178262 1.366107 -0.2435398 0.1063452 0.04568846 -0.0059497 -0.100425 0.03717797 -0.03358513 -0.03453181 -0.02767381 -0.06395078 0.00447104 0.1524764 -0.1416797 0.02117514 0.01833065 0.07191902 -0.01981897 -0.01915645 -0.03619359 -0.06932638 -0.01993512 -0.006156462 -0.02588559 0.04612463 -0.01382196 0.06013635 0.01569014 0.3353376 0.1019181 -0.01596095 0.01569014 0.2619341 -0.1273814 -0.07022664 -0.1635886 -0.7940453 -0.7940453 0.3006015 0.06818261 0.04842758 0.005439356 0.03995026 0.04710558 0.08066545 -0.04404156 -0.09620111 0.1524764 -0.06851147 0.08193173 0.0304567 0.02349169 -0.072273 0.006301437 0.01494829 -0.3972514 0.2619341 0.02294572 0.008208695 -0.02520595 -0.01540529 -0.005689009 0.06046081 -0.03436324 0.1172025 -0.02830663 0.01569014 0.01569014 -0.3869294 -0.03390307 -0.02767381 -0.01081445 0.007506187 -8.351559e-05 0.0001630929 -0.0006066444 0.001751243 -0.0005878076 0.000535751 0.008251949 -0.001341848 0.001644849 0.01521961 -0.04137738 0.04070431 -0.00855672 0.001089062 -0.01056679 0.01008398 0.0007088339 0.0153133 -0.003538789 0.001317851 0.003354565 0.001289897 0.01127508 -0.6971369 -0.06099878 0.3643531 0.01285529 0.001316721 0.00250779 0.3643531 0.01604743 -0.01513474 -0.01045959 0.002897488 0.009840636 0.009840636 -0.0003742108 -0.003561523 -0.001601399 -0.0008486107 0.002403365 0.001521096 -0.005876317 0.002812181 0.0128928 -0.04137738 0.01740079 0.007636079 -0.003558391 0.01650404 0.003268443 -0.0001705005 0.002968675 -0.007634884 0.01604743 -0.0006090566 -0.01171247 -0.003240743 0.003700158 0.006134903 -0.03440655 0.008862699 -0.09429012 -0.6528625 0.3643531 0.3643531 -0.007147106 -0.003262848 -0.001341848 0.2245127 -0.05801951 0.007981097 0.007808319 -0.003076027 -0.01090222 -0.0004653377 -0.00915911 0.03324309 0.00384971 -0.04434172 0.01456052 -0.1787706 0.1136778 0.002378107 0.0378861 0.0424725 -0.01780174 0.0004145341 0.02284186 -0.03579253 -0.00737942 0.001357615 -0.006661763 -0.04771311 -0.02005602 -0.006473257 -0.001400919 -0.009523607 -0.02480684 -0.03777044 -0.001400919 -0.4994751 0.1720291 0.5394067 0.007390997 -0.1175272 -0.1175272 0.03643576 0.01234825 0.002898442 0.00056848 -0.002097891 0.01500898 0.008339422 0.07248225 0.02266733 -0.1787706 0.1120434 0.0670832 0.01215366 -0.05727211 0.05596333 -0.02223617 0.03032889 0.2792555 -0.4994751 -0.02621841 -0.04986776 0.0520311 0.05629918 -0.03529908 0.03634302 -9.458438e-05 -0.008516613 0.002513912 -0.001400919 -0.001400919 0.01178526 0.01648497 0.00384971
2918.767
