# Supplementary material for: Extinction of fish-shaped marine reptiles associated with reduced evolutionary rates and global environmental volatility
Source: Nat Commun. 2016 Mar 8;7:10825. doi: 10.1038/ncomms10825 (PMC4786747; doi:10.1038/ncomms10825)
Supplement: Supplementary Data 7 — Ecological measurements used for the cluster dendrogram analysis [file ncomms10825-s8.txt]

Tooth_size	Crown_shape	Crown_rel_size	Symphysis	Snout_depth	Sclerotic_ap	Wear
37.3	1.66064257	0.164284091	53.05	0.54	71.1	NA
29	2.351738241	0.14375	NA	0.54	100	NA
20	NA	0.078125	NA	NA	70.6	NA
NA	2.662068966	0.168540552	NA	0.445933014	NA	NA
53.4	1.543985637	0.259378349	NA	0.8	NA	NA
26	1.395348837	NA	NA	0.62	32.76	1.5
19	2.856285714	0.11627907	50.6	0.47	34.4	1.2
NA	1.912621359	0.255512322	NA	NA	NA	2
55	1.653543307	0.308510638	40	0.484549356	31.5	NA
60	1.491525424	NA	NA	NA	NA	NA
50	1.512605042	0.21686747	0.517307692	NA	NA	NA
NA	1.638418079	0.232	50.8	0.433384615	51	NA
40	1.53	NA	NA	0.490909091	NA	2.3
33.8	1.754098361	0.201342282	NA	NA	NA	1.7
55	1.908925319	NA	NA	NA	NA	2.4
