# Supplementary material for: Extinction of fish-shaped marine reptiles associated with reduced evolutionary rates and global environmental volatility
Source: Nat Commun. 2016 Mar 8;7:10825. doi: 10.1038/ncomms10825 (PMC4786747; doi:10.1038/ncomms10825)
Supplement: Supplementary Data 8 — Results of the pairwise correlation tests [file ncomms10825-s9.xlsx]

## Sheet: Full
	Obs_div.Test	Obs_div.Pearsons.cor	Obs_div.p.value	Tot_div_est_med.Test	Tot_div_est_med.Pearsons.cor	Tot_div_est_med.p.value	SOV_ba.Test	SOV_ba.Pearsons.cor	SOV_ba.p.value	SOV_eq.Test	SOV_eq.Pearsons.cor	SOV_eq.p.value	Cladog_mean_MP.Test	Cladog_mean_MP.Pearsons.cor	Cladog_mean_MP.p.value	Cladog_mean_Baye_const.Test	Cladog_mean_Baye_const.Pearsons.cor	Cladog_mean_Baye_const.p.value	Cladog_mean_Baye_unconst.Test	Cladog_mean_Baye_unconst.Pearsons.cor	Cladog_mean_Baye_unconst.p.value	Evol_const.Test	Evol_const.Pearsons.cor	Evol_const.p.value	Evol_unconst.Test	Evol_unconst.Pearsons.cor	Evol_unconst.p.value	Extinct.Test	Extinct.Pearsons.cor	Extinct.p.value	Extinct_rel.Test	Extinct_rel.Pearsons.cor	Extinct_rel.p.value	Origination.Test	Origination.Pearsons.cor	Origination.p.value	Turnover_est.Test	Turnover_est.Pearsons.cor	Turnover_est.p.value
1	Obs_div ~ Mean_long	0.245	0.467	Tot_div_est_med ~ Mean_long	0.211	0.533	SOV_ba ~ Mean_long	0.465	0.15	SOV_eq ~ Mean_long	0.161	0.636	Cladog_mean_MP ~ Mean_long	0.113	0.74	Cladog_mean_Baye_const ~ Mean_long	-0.275	0.413	Cladog_mean_Baye_unconst ~ Mean_long	-0.293	0.382	Evol_const ~ Mean_long	-0.163	0.632	Evol_unconst ~ Mean_long	-0.242	0.473	Extinct ~ Mean_long	0.455	0.16	Extinct_rel ~ Mean_long	0.492	0.149	Origination ~ Mean_long	0.26	0.44	Turnover_est ~ Mean_long	0.51	0.109
2	Obs_div ~ Var_long	0.231	0.494	Tot_div_est_med ~ Var_long	0.157	0.645	SOV_ba ~ Var_long	-0.085	0.803	SOV_eq ~ Var_long	0.634	0.036	Cladog_mean_MP ~ Var_long	0.4	0.223	Cladog_mean_Baye_const ~ Var_long	0.054	0.874	Cladog_mean_Baye_unconst ~ Var_long	0.033	0.924	Evol_const ~ Var_long	0.084	0.805	Evol_unconst ~ Var_long	-0.009	0.979	Extinct ~ Var_long	0.111	0.746	Extinct_rel ~ Var_long	0.085	0.815	Origination ~ Var_long	-0.012	0.971	Turnover_est ~ Var_long	0.307	0.358
3	Obs_div ~ Mean_short	0.18	0.596	Tot_div_est_med ~ Mean_short	0.062	0.856	SOV_ba ~ Mean_short	0.242	0.474	SOV_eq ~ Mean_short	0.19	0.576	Cladog_mean_MP ~ Mean_short	0.2	0.555	Cladog_mean_Baye_const ~ Mean_short	-0.315	0.345	Cladog_mean_Baye_unconst ~ Mean_short	-0.333	0.317	Evol_const ~ Mean_short	-0.209	0.538	Evol_unconst ~ Mean_short	-0.292	0.384	Extinct ~ Mean_short	0.301	0.368	Extinct_rel ~ Mean_short	0.419	0.228	Origination ~ Mean_short	0.157	0.644	Turnover_est ~ Mean_short	0.399	0.224
4	Obs_div ~ Var_short	0.503	0.115	Tot_div_est_med ~ Var_short	0.45	0.165	SOV_ba ~ Var_short	0.093	0.786	SOV_eq ~ Var_short	0.133	0.697	Cladog_mean_MP ~ Var_short	-0.248	0.462	Cladog_mean_Baye_const ~ Var_short	-0.391	0.234	Cladog_mean_Baye_unconst ~ Var_short	-0.393	0.232	Evol_const ~ Var_short	0.041	0.906	Evol_unconst ~ Var_short	0.068	0.843	Extinct ~ Var_short	0.612	0.045	Extinct_rel ~ Var_short	0.742	0.014	Origination ~ Var_short	0.231	0.495	Turnover_est ~ Var_short	0.489	0.127
5	Obs_div ~ Prok_d180	0.219	0.517	Tot_div_est_med ~ Prok_d180	0.249	0.46	SOV_ba ~ Prok_d180	0.234	0.488	SOV_eq ~ Prok_d180	0.421	0.197	Cladog_mean_MP ~ Prok_d180	0.328	0.325	Cladog_mean_Baye_const ~ Prok_d180	0.176	0.604	Cladog_mean_Baye_unconst ~ Prok_d180	0.163	0.631	Evol_const ~ Prok_d180	0.465	0.15	Evol_unconst ~ Prok_d180	0.43	0.187	Extinct ~ Prok_d180	-0.294	0.38	Extinct_rel ~ Prok_d180	-0.494	0.147	Origination ~ Prok_d180	-0.065	0.849	Turnover_est ~ Prok_d180	-0.132	0.699
6	Obs_div ~ Prok_d180_var	-0.098	0.774	Tot_div_est_med ~ Prok_d180_var	-0.132	0.7	SOV_ba ~ Prok_d180_var	-0.286	0.393	SOV_eq ~ Prok_d180_var	0.073	0.83	Cladog_mean_MP ~ Prok_d180_var	-0.268	0.425	Cladog_mean_Baye_const ~ Prok_d180_var	-0.385	0.243	Cladog_mean_Baye_unconst ~ Prok_d180_var	-0.384	0.244	Evol_const ~ Prok_d180_var	-0.417	0.202	Evol_unconst ~ Prok_d180_var	-0.465	0.15	Extinct ~ Prok_d180_var	0.366	0.269	Extinct_rel ~ Prok_d180_var	0.815	0.004	Origination ~ Prok_d180_var	-0.216	0.524	Turnover_est ~ Prok_d180_var	0.233	0.49
7	Obs_div ~ Mart_SST	-0.573	0.066	Tot_div_est_med ~ Mart_SST	-0.441	0.175	SOV_ba ~ Mart_SST	-0.25	0.458	SOV_eq ~ Mart_SST	0.129	0.706	Cladog_mean_MP ~ Mart_SST	-0.146	0.668	Cladog_mean_Baye_const ~ Mart_SST	-0.117	0.731	Cladog_mean_Baye_unconst ~ Mart_SST	-0.122	0.721	Evol_const ~ Mart_SST	-0.739	0.009	Evol_unconst ~ Mart_SST	-0.831	0.002	Extinct ~ Mart_SST	-0.118	0.729	Extinct_rel ~ Mart_SST	0.352	0.318	Origination ~ Mart_SST	-0.604	0.049	Turnover_est ~ Mart_SST	-0.19	0.575
8	Obs_div ~ Mart_SST_var	-0.111	0.746	Tot_div_est_med ~ Mart_SST_var	-0.232	0.492	SOV_ba ~ Mart_SST_var	-0.406	0.215	SOV_eq ~ Mart_SST_var	0.043	0.901	Cladog_mean_MP ~ Mart_SST_var	-0.031	0.928	Cladog_mean_Baye_const ~ Mart_SST_var	-0.121	0.723	Cladog_mean_Baye_unconst ~ Mart_SST_var	-0.105	0.758	Evol_const ~ Mart_SST_var	-0.283	0.399	Evol_unconst ~ Mart_SST_var	-0.326	0.327	Extinct ~ Mart_SST_var	0.08	0.815	Extinct_rel ~ Mart_SST_var	0.374	0.287	Origination ~ Mart_SST_var	-0.597	0.052	Turnover_est ~ Mart_SST_var	0.065	0.85
9	Obs_div ~ Prok_d13C	-0.229	0.499	Tot_div_est_med ~ Prok_d13C	-0.312	0.35	SOV_ba ~ Prok_d13C	-0.257	0.446	SOV_eq ~ Prok_d13C	-0.622	0.041	Cladog_mean_MP ~ Prok_d13C	-0.055	0.872	Cladog_mean_Baye_const ~ Prok_d13C	0.068	0.842	Cladog_mean_Baye_unconst ~ Prok_d13C	0.083	0.808	Evol_const ~ Prok_d13C	-0.048	0.888	Evol_unconst ~ Prok_d13C	0.028	0.934	Extinct ~ Prok_d13C	-0.003	0.993	Extinct_rel ~ Prok_d13C	0.076	0.835	Origination ~ Prok_d13C	0.15	0.659	Turnover_est ~ Prok_d13C	-0.03	0.93
10	Obs_div ~ Prok_d13C_var	-0.226	0.503	Tot_div_est_med ~ Prok_d13C_var	-0.281	0.402	SOV_ba ~ Prok_d13C_var	-0.387	0.239	SOV_eq ~ Prok_d13C_var	-0.246	0.467	Cladog_mean_MP ~ Prok_d13C_var	-0.092	0.789	Cladog_mean_Baye_const ~ Prok_d13C_var	-0.066	0.847	Cladog_mean_Baye_unconst ~ Prok_d13C_var	-0.054	0.875	Evol_const ~ Prok_d13C_var	-0.333	0.317	Evol_unconst ~ Prok_d13C_var	-0.301	0.369	Extinct ~ Prok_d13C_var	0.152	0.656	Extinct_rel ~ Prok_d13C_var	0.223	0.536	Origination ~ Prok_d13C_var	-0.063	0.853	Turnover_est ~ Prok_d13C_var	0.106	0.756
11	Obs_div ~ meta.Coll	0.096	0.778	Tot_div_est_med ~ meta.Coll	0.15	0.659	SOV_ba ~ meta.Coll	-0.006	0.985	SOV_eq ~ meta.Coll	0.4	0.223	Cladog_mean_MP ~ meta.Coll	0.209	0.537	Cladog_mean_Baye_const ~ meta.Coll	0.103	0.762	Cladog_mean_Baye_unconst ~ meta.Coll	0.092	0.788	Evol_const ~ meta.Coll	0.204	0.548	Evol_unconst ~ meta.Coll	0.094	0.783	Extinct ~ meta.Coll	0.452	0.163	Extinct_rel ~ meta.Coll	0.644	0.045	Origination ~ meta.Coll	-0.131	0.702	Turnover_est ~ meta.Coll	0.554	0.077
12	Obs_div ~ meta.Occ	0.156	0.648	Tot_div_est_med ~ meta.Occ	0.194	0.568	SOV_ba ~ meta.Occ	-0.019	0.956	SOV_eq ~ meta.Occ	0.366	0.268	Cladog_mean_MP ~ meta.Occ	0.117	0.732	Cladog_mean_Baye_const ~ meta.Occ	0.02	0.954	Cladog_mean_Baye_unconst ~ meta.Occ	0.011	0.974	Evol_const ~ meta.Occ	0.19	0.575	Evol_unconst ~ meta.Occ	0.1	0.77	Extinct ~ meta.Occ	0.5	0.117	Extinct_rel ~ meta.Occ	0.706	0.022	Origination ~ meta.Occ	-0.083	0.807	Turnover_est ~ meta.Occ	0.557	0.075
13	Obs_div ~ meta.Fm	0.033	0.922	Tot_div_est_med ~ meta.Fm	0.089	0.796	SOV_ba ~ meta.Fm	-0.116	0.734	SOV_eq ~ meta.Fm	0.211	0.533	Cladog_mean_MP ~ meta.Fm	0.023	0.946	Cladog_mean_Baye_const ~ meta.Fm	0.05	0.883	Cladog_mean_Baye_unconst ~ meta.Fm	0.048	0.889	Evol_const ~ meta.Fm	0.106	0.756	Evol_unconst ~ meta.Fm	0.041	0.905	Extinct ~ meta.Fm	0.431	0.186	Extinct_rel ~ meta.Fm	0.652	0.041	Origination ~ meta.Fm	-0.145	0.67	Turnover_est ~ meta.Fm	0.441	0.174
14	Obs_div ~ vert.Coll	0.184	0.588	Tot_div_est_med ~ vert.Coll	0.157	0.645	SOV_ba ~ vert.Coll	-0.158	0.643	SOV_eq ~ vert.Coll	0.341	0.305	Cladog_mean_MP ~ vert.Coll	-0.049	0.887	Cladog_mean_Baye_const ~ vert.Coll	-0.195	0.567	Cladog_mean_Baye_unconst ~ vert.Coll	-0.199	0.558	Evol_const ~ vert.Coll	0.005	0.988	Evol_unconst ~ vert.Coll	-0.066	0.847	Extinct ~ vert.Coll	0.513	0.107	Extinct_rel ~ vert.Coll	0.796	0.006	Origination ~ vert.Coll	-0.126	0.713	Turnover_est ~ vert.Coll	0.488	0.128
15	Obs_div ~ vert.Occ	0.324	0.331	Tot_div_est_med ~ vert.Occ	0.29	0.387	SOV_ba ~ vert.Occ	-0.134	0.694	SOV_eq ~ vert.Occ	0.407	0.214	Cladog_mean_MP ~ vert.Occ	-0.121	0.724	Cladog_mean_Baye_const ~ vert.Occ	-0.227	0.503	Cladog_mean_Baye_unconst ~ vert.Occ	-0.229	0.498	Evol_const ~ vert.Occ	0.076	0.825	Evol_unconst ~ vert.Occ	0.019	0.955	Extinct ~ vert.Occ	0.577	0.063	Extinct_rel ~ vert.Occ	0.821	0.004	Origination ~ vert.Occ	-0.057	0.868	Turnover_est ~ vert.Occ	0.517	0.104
16	Obs_div ~ vert.Fm	0.234	0.489	Tot_div_est_med ~ vert.Fm	0.198	0.56	SOV_ba ~ vert.Fm	-0.115	0.737	SOV_eq ~ vert.Fm	0.354	0.285	Cladog_mean_MP ~ vert.Fm	-0.045	0.896	Cladog_mean_Baye_const ~ vert.Fm	-0.238	0.481	Cladog_mean_Baye_unconst ~ vert.Fm	-0.244	0.471	Evol_const ~ vert.Fm	0.016	0.962	Evol_unconst ~ vert.Fm	-0.05	0.883	Extinct ~ vert.Fm	0.511	0.108	Extinct_rel ~ vert.Fm	0.787	0.007	Origination ~ vert.Fm	-0.101	0.767	Turnover_est ~ vert.Fm	0.488	0.127
17	Obs_div ~ aqua.Coll	0.073	0.83	Tot_div_est_med ~ aqua.Coll	0.089	0.794	SOV_ba ~ aqua.Coll	-0.171	0.615	SOV_eq ~ aqua.Coll	0.354	0.286	Cladog_mean_MP ~ aqua.Coll	0.015	0.964	Cladog_mean_Baye_const ~ aqua.Coll	-0.034	0.921	Cladog_mean_Baye_unconst ~ aqua.Coll	-0.039	0.91	Evol_const ~ aqua.Coll	0.033	0.924	Evol_unconst ~ aqua.Coll	-0.062	0.857	Extinct ~ aqua.Coll	0.492	0.124	Extinct_rel ~ aqua.Coll	0.755	0.012	Origination ~ aqua.Coll	-0.173	0.611	Turnover_est ~ aqua.Coll	0.499	0.118
18	Obs_div ~ aqua.Occ	0.161	0.637	Tot_div_est_med ~ aqua.Occ	0.165	0.627	SOV_ba ~ aqua.Occ	-0.142	0.677	SOV_eq ~ aqua.Occ	0.341	0.305	Cladog_mean_MP ~ aqua.Occ	-0.07	0.839	Cladog_mean_Baye_const ~ aqua.Occ	-0.124	0.717	Cladog_mean_Baye_unconst ~ aqua.Occ	-0.127	0.71	Evol_const ~ aqua.Occ	0.028	0.934	Evol_unconst ~ aqua.Occ	-0.048	0.889	Extinct ~ aqua.Occ	0.546	0.082	Extinct_rel ~ aqua.Occ	0.805	0.005	Origination ~ aqua.Occ	-0.112	0.742	Turnover_est ~ aqua.Occ	0.511	0.108
19	Obs_div ~ aqua.Fm	0.024	0.945	Tot_div_est_med ~ aqua.Fm	0.067	0.844	SOV_ba ~ aqua.Fm	-0.131	0.7	SOV_eq ~ aqua.Fm	0.258	0.444	Cladog_mean_MP ~ aqua.Fm	-0.045	0.895	Cladog_mean_Baye_const ~ aqua.Fm	-0.014	0.966	Cladog_mean_Baye_unconst ~ aqua.Fm	-0.017	0.961	Evol_const ~ aqua.Fm	-0.007	0.985	Evol_unconst ~ aqua.Fm	-0.091	0.79	Extinct ~ aqua.Fm	0.484	0.132	Extinct_rel ~ aqua.Fm	0.739	0.015	Origination ~ aqua.Fm	-0.166	0.626	Turnover_est ~ aqua.Fm	0.461	0.154

## Sheet: Early K
	Obs_div.Test	Obs_div.Pearsons.cor	Obs_div.p.value	Tot_div_est_med.Test	Tot_div_est_med.Pearsons.cor	Tot_div_est_med.p.value	SOV_ba.Test	SOV_ba.Pearsons.cor	SOV_ba.p.value	SOV_eq.Test	SOV_eq.Pearsons.cor	SOV_eq.p.value	Cladog_mean_MP.Test	Cladog_mean_MP.Pearsons.cor	Cladog_mean_MP.p.value	Cladog_mean_Baye_const.Test	Cladog_mean_Baye_const.Pearsons.cor	Cladog_mean_Baye_const.p.value	Cladog_mean_Baye_unconst.Test	Cladog_mean_Baye_unconst.Pearsons.cor	Cladog_mean_Baye_unconst.p.value	Evol_const.Test	Evol_const.Pearsons.cor	Evol_const.p.value	Evol_unconst.Test	Evol_unconst.Pearsons.cor	Evol_unconst.p.value	Extinct.Test	Extinct.Pearsons.cor	Extinct.p.value	Extinct_rel.Test	Extinct_rel.Pearsons.cor	Extinct_rel.p.value	Origination.Test	Origination.Pearsons.cor	Origination.p.value	Turnover_est.Test	Turnover_est.Pearsons.cor	Turnover_est.p.value
1	Obs_div ~ Mean_long	0.743	0.022	Tot_div_est_med ~ Mean_long	0.612	0.08	SOV_ba ~ Mean_long	0.651	0.057	SOV_eq ~ Mean_long	0.075	0.848	Cladog_mean_MP ~ Mean_long	-0.004	0.991	Cladog_mean_Baye_const ~ Mean_long	-0.262	0.495	Cladog_mean_Baye_unconst ~ Mean_long	-0.277	0.471	Evol_const ~ Mean_long	-0.057	0.885	Evol_unconst ~ Mean_long	-0.328	0.389	Extinct ~ Mean_long	0.647	0.06	Extinct_rel ~ Mean_long	0.593	0.093	Origination ~ Mean_long	0.578	0.103	Turnover_est ~ Mean_long	0.632	0.068
2	Obs_div ~ Var_long	0.435	0.242	Tot_div_est_med ~ Var_long	0.167	0.668	SOV_ba ~ Var_long	-0.132	0.735	SOV_eq ~ Var_long	0.679	0.044	Cladog_mean_MP ~ Var_long	0.394	0.294	Cladog_mean_Baye_const ~ Var_long	0.014	0.972	Cladog_mean_Baye_unconst ~ Var_long	-0.012	0.976	Evol_const ~ Var_long	0.221	0.568	Evol_unconst ~ Var_long	-0.303	0.428	Extinct ~ Var_long	0.219	0.571	Extinct_rel ~ Var_long	0.34	0.371	Origination ~ Var_long	-0.014	0.971	Turnover_est ~ Var_long	0.452	0.222
3	Obs_div ~ Mean_short	0.698	0.037	Tot_div_est_med ~ Mean_short	0.443	0.232	SOV_ba ~ Mean_short	0.438	0.238	SOV_eq ~ Mean_short	0.185	0.634	Cladog_mean_MP ~ Mean_short	0.125	0.748	Cladog_mean_Baye_const ~ Mean_short	-0.254	0.51	Cladog_mean_Baye_unconst ~ Mean_short	-0.27	0.482	Evol_const ~ Mean_short	-0.054	0.891	Evol_unconst ~ Mean_short	-0.478	0.193	Extinct ~ Mean_short	0.504	0.167	Extinct_rel ~ Mean_short	0.503	0.168	Origination ~ Mean_short	0.454	0.219	Turnover_est ~ Mean_short	0.57	0.109
4	Obs_div ~ Var_short	0.323	0.397	Tot_div_est_med ~ Var_short	0.159	0.683	SOV_ba ~ Var_short	0.072	0.854	SOV_eq ~ Var_short	-0.017	0.965	Cladog_mean_MP ~ Var_short	-0.199	0.607	Cladog_mean_Baye_const ~ Var_short	-0.337	0.374	Cladog_mean_Baye_unconst ~ Var_short	-0.338	0.373	Evol_const ~ Var_short	-0.182	0.64	Evol_unconst ~ Var_short	0.089	0.819	Extinct ~ Var_short	0.382	0.31	Extinct_rel ~ Var_short	0.506	0.165	Origination ~ Var_short	0.194	0.616	Turnover_est ~ Var_short	0.256	0.507
5	Obs_div ~ Prok_d180	-0.232	0.548	Tot_div_est_med ~ Prok_d180	-0.093	0.813	SOV_ba ~ Prok_d180	0.07	0.858	SOV_eq ~ Prok_d180	0.581	0.101	Cladog_mean_MP ~ Prok_d180	0.443	0.233	Cladog_mean_Baye_const ~ Prok_d180	0.188	0.628	Cladog_mean_Baye_unconst ~ Prok_d180	0.165	0.671	Evol_const ~ Prok_d180	0.536	0.137	Evol_unconst ~ Prok_d180	0.253	0.511	Extinct ~ Prok_d180	-0.387	0.304	Extinct_rel ~ Prok_d180	-0.405	0.279	Origination ~ Prok_d180	-0.474	0.198	Turnover_est ~ Prok_d180	-0.114	0.771
6	Obs_div ~ Prok_d180_var	-0.058	0.882	Tot_div_est_med ~ Prok_d180_var	-0.01	0.981	SOV_ba ~ Prok_d180_var	-0.182	0.64	SOV_eq ~ Prok_d180_var	-0.061	0.877	Cladog_mean_MP ~ Prok_d180_var	-0.006	0.988	Cladog_mean_Baye_const ~ Prok_d180_var	0.239	0.535	Cladog_mean_Baye_unconst ~ Prok_d180_var	0.266	0.49	Evol_const ~ Prok_d180_var	0.087	0.823	Evol_unconst ~ Prok_d180_var	0.189	0.627	Extinct ~ Prok_d180_var	-0.007	0.986	Extinct_rel ~ Prok_d180_var	-0.075	0.848	Origination ~ Prok_d180_var	-0.496	0.175	Turnover_est ~ Prok_d180_var	-0.01	0.979
7	Obs_div ~ Mart_SST	0.343	0.367	Tot_div_est_med ~ Mart_SST	0.352	0.353	SOV_ba ~ Mart_SST	0.02	0.96	SOV_eq ~ Mart_SST	0.469	0.203	Cladog_mean_MP ~ Mart_SST	-0.39	0.3	Cladog_mean_Baye_const ~ Mart_SST	-0.211	0.585	Cladog_mean_Baye_unconst ~ Mart_SST	-0.209	0.589	Evol_const ~ Mart_SST	-0.05	0.898	Evol_unconst ~ Mart_SST	-0.122	0.755	Extinct ~ Mart_SST	0.25	0.516	Extinct_rel ~ Mart_SST	0.245	0.525	Origination ~ Mart_SST	-0.122	0.755	Turnover_est ~ Mart_SST	0.011	0.977
8	Obs_div ~ Mart_SST_var	-0.004	0.992	Tot_div_est_med ~ Mart_SST_var	-0.215	0.579	SOV_ba ~ Mart_SST_var	-0.304	0.426	SOV_eq ~ Mart_SST_var	0.019	0.961	Cladog_mean_MP ~ Mart_SST_var	0.157	0.686	Cladog_mean_Baye_const ~ Mart_SST_var	0.177	0.649	Cladog_mean_Baye_unconst ~ Mart_SST_var	0.202	0.602	Evol_const ~ Mart_SST_var	0.095	0.808	Evol_unconst ~ Mart_SST_var	0.072	0.855	Extinct ~ Mart_SST_var	-0.118	0.762	Extinct_rel ~ Mart_SST_var	-0.098	0.803	Origination ~ Mart_SST_var	-0.663	0.051	Turnover_est ~ Mart_SST_var	-0.021	0.957
9	Obs_div ~ Prok_d13C	-0.326	0.393	Tot_div_est_med ~ Prok_d13C	-0.355	0.349	SOV_ba ~ Prok_d13C	-0.223	0.563	SOV_eq ~ Prok_d13C	-0.685	0.042	Cladog_mean_MP ~ Prok_d13C	-0.034	0.93	Cladog_mean_Baye_const ~ Prok_d13C	0.118	0.762	Cladog_mean_Baye_unconst ~ Prok_d13C	0.136	0.726	Evol_const ~ Prok_d13C	-0.249	0.519	Evol_unconst ~ Prok_d13C	0.104	0.79	Extinct ~ Prok_d13C	-0.129	0.741	Extinct_rel ~ Prok_d13C	-0.103	0.792	Origination ~ Prok_d13C	0.154	0.692	Turnover_est ~ Prok_d13C	-0.147	0.706
10	Obs_div ~ Prok_d13C_var	0.162	0.676	Tot_div_est_med ~ Prok_d13C_var	0.107	0.785	SOV_ba ~ Prok_d13C_var	-0.257	0.504	SOV_eq ~ Prok_d13C_var	-0.202	0.602	Cladog_mean_MP ~ Prok_d13C_var	-0.027	0.945	Cladog_mean_Baye_const ~ Prok_d13C_var	0.049	0.9	Cladog_mean_Baye_unconst ~ Prok_d13C_var	0.065	0.869	Evol_const ~ Prok_d13C_var	-0.183	0.638	Evol_unconst ~ Prok_d13C_var	-0.073	0.851	Extinct ~ Prok_d13C_var	0.327	0.39	Extinct_rel ~ Prok_d13C_var	0.354	0.35	Origination ~ Prok_d13C_var	0.091	0.815	Turnover_est ~ Prok_d13C_var	0.305	0.425
11	Obs_div ~ meta.Coll	-0.136	0.727	Tot_div_est_med ~ meta.Coll	0.057	0.885	SOV_ba ~ meta.Coll	0.152	0.696	SOV_eq ~ meta.Coll	0.391	0.298	Cladog_mean_MP ~ meta.Coll	0.45	0.224	Cladog_mean_Baye_const ~ meta.Coll	0.364	0.336	Cladog_mean_Baye_unconst ~ meta.Coll	0.345	0.363	Evol_const ~ meta.Coll	0.598	0.089	Evol_unconst ~ meta.Coll	0.613	0.079	Extinct ~ meta.Coll	-0.076	0.846	Extinct_rel ~ meta.Coll	-0.086	0.826	Origination ~ meta.Coll	-0.352	0.352	Turnover_est ~ meta.Coll	0.196	0.613
12	Obs_div ~ meta.Occ	-0.133	0.734	Tot_div_est_med ~ meta.Occ	0.047	0.904	SOV_ba ~ meta.Occ	0.1	0.797	SOV_eq ~ meta.Occ	0.346	0.362	Cladog_mean_MP ~ meta.Occ	0.344	0.364	Cladog_mean_Baye_const ~ meta.Occ	0.284	0.46	Cladog_mean_Baye_unconst ~ meta.Occ	0.269	0.484	Evol_const ~ meta.Occ	0.51	0.161	Evol_unconst ~ meta.Occ	0.615	0.078	Extinct ~ meta.Occ	-0.047	0.904	Extinct_rel ~ meta.Occ	-0.037	0.924	Origination ~ meta.Occ	-0.343	0.366	Turnover_est ~ meta.Occ	0.16	0.68
13	Obs_div ~ meta.Fm	-0.311	0.416	Tot_div_est_med ~ meta.Fm	-0.137	0.725	SOV_ba ~ meta.Fm	-0.1	0.798	SOV_eq ~ meta.Fm	-0.043	0.913	Cladog_mean_MP ~ meta.Fm	0.007	0.985	Cladog_mean_Baye_const ~ meta.Fm	0.225	0.561	Cladog_mean_Baye_unconst ~ meta.Fm	0.229	0.553	Evol_const ~ meta.Fm	0.212	0.583	Evol_unconst ~ meta.Fm	0.64	0.063	Extinct ~ meta.Fm	-0.112	0.774	Extinct_rel ~ meta.Fm	-0.084	0.831	Origination ~ meta.Fm	-0.295	0.441	Turnover_est ~ meta.Fm	-0.106	0.787
14	Obs_div ~ vert.Coll	0.148	0.704	Tot_div_est_med ~ vert.Coll	-0.104	0.79	SOV_ba ~ vert.Coll	-0.304	0.426	SOV_eq ~ vert.Coll	0.313	0.413	Cladog_mean_MP ~ vert.Coll	-0.181	0.642	Cladog_mean_Baye_const ~ vert.Coll	-0.354	0.351	Cladog_mean_Baye_unconst ~ vert.Coll	-0.352	0.353	Evol_const ~ vert.Coll	-0.167	0.668	Evol_unconst ~ vert.Coll	-0.166	0.669	Extinct ~ vert.Coll	-0.003	0.994	Extinct_rel ~ vert.Coll	0.152	0.697	Origination ~ vert.Coll	-0.227	0.557	Turnover_est ~ vert.Coll	-0.112	0.775
15	Obs_div ~ vert.Occ	0.314	0.411	Tot_div_est_med ~ vert.Occ	0.055	0.889	SOV_ba ~ vert.Occ	-0.225	0.56	SOV_eq ~ vert.Occ	0.277	0.471	Cladog_mean_MP ~ vert.Occ	-0.322	0.398	Cladog_mean_Baye_const ~ vert.Occ	-0.444	0.231	Cladog_mean_Baye_unconst ~ vert.Occ	-0.44	0.236	Evol_const ~ vert.Occ	-0.267	0.488	Evol_unconst ~ vert.Occ	-0.22	0.569	Extinct ~ vert.Occ	0.196	0.613	Extinct_rel ~ vert.Occ	0.345	0.363	Origination ~ vert.Occ	-0.078	0.842	Turnover_est ~ vert.Occ	-0.001	0.998
16	Obs_div ~ vert.Fm	0.152	0.696	Tot_div_est_med ~ vert.Fm	-0.046	0.906	SOV_ba ~ vert.Fm	-0.213	0.583	SOV_eq ~ vert.Fm	0.426	0.253	Cladog_mean_MP ~ vert.Fm	-0.078	0.842	Cladog_mean_Baye_const ~ vert.Fm	-0.277	0.47	Cladog_mean_Baye_unconst ~ vert.Fm	-0.281	0.464	Evol_const ~ vert.Fm	-0.031	0.936	Evol_unconst ~ vert.Fm	-0.119	0.76	Extinct ~ vert.Fm	-0.022	0.955	Extinct_rel ~ vert.Fm	0.102	0.795	Origination ~ vert.Fm	-0.276	0.473	Turnover_est ~ vert.Fm	-0.069	0.86
17	Obs_div ~ aqua.Coll	0.182	0.64	Tot_div_est_med ~ aqua.Coll	0.006	0.988	SOV_ba ~ aqua.Coll	-0.234	0.544	SOV_eq ~ aqua.Coll	0.194	0.617	Cladog_mean_MP ~ aqua.Coll	-0.365	0.334	Cladog_mean_Baye_const ~ aqua.Coll	-0.19	0.624	Cladog_mean_Baye_unconst ~ aqua.Coll	-0.18	0.643	Evol_const ~ aqua.Coll	-0.173	0.656	Evol_unconst ~ aqua.Coll	-0.033	0.933	Extinct ~ aqua.Coll	0.12	0.759	Extinct_rel ~ aqua.Coll	0.222	0.565	Origination ~ aqua.Coll	-0.168	0.666	Turnover_est ~ aqua.Coll	-0.102	0.794
18	Obs_div ~ aqua.Occ	0.247	0.522	Tot_div_est_med ~ aqua.Occ	0.071	0.857	SOV_ba ~ aqua.Occ	-0.24	0.534	SOV_eq ~ aqua.Occ	0.287	0.455	Cladog_mean_MP ~ aqua.Occ	-0.375	0.32	Cladog_mean_Baye_const ~ aqua.Occ	-0.292	0.446	Cladog_mean_Baye_unconst ~ aqua.Occ	-0.284	0.459	Evol_const ~ aqua.Occ	-0.193	0.619	Evol_unconst ~ aqua.Occ	-0.086	0.827	Extinct ~ aqua.Occ	0.172	0.658	Extinct_rel ~ aqua.Occ	0.286	0.456	Origination ~ aqua.Occ	-0.174	0.654	Turnover_est ~ aqua.Occ	-0.056	0.885
19	Obs_div ~ aqua.Fm	-0.037	0.924	Tot_div_est_med ~ aqua.Fm	-0.026	0.946	SOV_ba ~ aqua.Fm	-0.226	0.559	SOV_eq ~ aqua.Fm	0.104	0.79	Cladog_mean_MP ~ aqua.Fm	-0.362	0.339	Cladog_mean_Baye_const ~ aqua.Fm	0.028	0.943	Cladog_mean_Baye_unconst ~ aqua.Fm	0.043	0.913	Evol_const ~ aqua.Fm	-0.045	0.909	Evol_unconst ~ aqua.Fm	0.249	0.518	Extinct ~ aqua.Fm	0.018	0.964	Extinct_rel ~ aqua.Fm	0.06	0.878	Origination ~ aqua.Fm	-0.291	0.448	Turnover_est ~ aqua.Fm	-0.2	0.606

## Sheet: To text
Significant pairwise correlations
Berriasian-Turonian dataset				Berriasian-Albian dataset
Correlation	Pearson coefficient	p value		Correlation	Pearson coefficient	p value
SOV_eq ~ Var_long	0.634	0.036		Obs_div ~ Mean_long	0.743	0.022
SOV_eq ~ Prok_d13C	-0.622	0.041		Obs_div ~ Mean_short	0.698	0.037
Evol_const ~ Mart_SST	-0.739	0.009		SOV_eq ~ Var_long	0.679	0.044
Evol_unconst ~ Mart_SST	-0.831	0.002		SOV_eq ~ Prok_d13C	-0.685	0.042
Extinct ~ Var_short	0.612	0.045
Extinct_rel ~ Var_short	0.742	0.014
Extinct_rel ~ Prok_d180_var	0.815	0.004
Extinct_rel ~ meta.Coll	0.644	0.045
Extinct_rel ~ meta.Occ	0.706	0.022
Extinct_rel ~ meta.Fm	0.652	0.041
Extinct_rel ~ vert.Coll	0.796	0.006
Extinct_rel ~ vert.Occ	0.821	0.004
Extinct_rel ~ vert.Fm	0.787	0.007
Extinct_rel ~ aqua.Coll	0.755	0.012
Extinct_rel ~ aqua.Occ	0.805	0.005
Extinct_rel ~ aqua.Fm	0.739	0.015
Origination ~ Mart_SST	-0.604	0.049
