# Supplementary material for: Extinction of fish-shaped marine reptiles associated with reduced evolutionary rates and global environmental volatility
Source: Nat Commun. 2016 Mar 8;7:10825. doi: 10.1038/ncomms10825 (PMC4786747; doi:10.1038/ncomms10825)
Supplement: Supplementary Data 9 — Results of the generalised least square tests [file ncomms10825-s10.xlsx]

## Sheet: Ber-Tur
	Obs_div.Model	Obs_div.AICc.weight	Obs_div.AICc.score	Obs_div.R2	Obs_div.Phi	Obs_div.N	Obs_div.Slope	Obs_div.p.value..slope.	Obs_div.Intercept	Tot_div_est_med.Model	Tot_div_est_med.AICc.weight	Tot_div_est_med.AICc.score	Tot_div_est_med.R2	Tot_div_est_med.Phi	Tot_div_est_med.N	Tot_div_est_med.Slope	Tot_div_est_med.p.value..slope.	Tot_div_est_med.Intercept	SOV_ba.Model	SOV_ba.AICc.weight	SOV_ba.AICc.score	SOV_ba.R2	SOV_ba.Phi	SOV_ba.N	SOV_ba.Slope	SOV_ba.p.value..slope.	SOV_ba.Intercept	SOV_eq.Model	SOV_eq.AICc.weight	SOV_eq.AICc.score	SOV_eq.R2	SOV_eq.Phi	SOV_eq.N	SOV_eq.Slope	SOV_eq.p.value..slope.	SOV_eq.Intercept	Cladog_mean_MP.Model	Cladog_mean_MP.AICc.weight	Cladog_mean_MP.AICc.score	Cladog_mean_MP.R2	Cladog_mean_MP.Phi	Cladog_mean_MP.N	Cladog_mean_MP.Slope	Cladog_mean_MP.p.value..slope.	Cladog_mean_MP.Intercept	Cladog_mean_Baye_const.Model	Cladog_mean_Baye_const.AICc.weight	Cladog_mean_Baye_const.AICc.score	Cladog_mean_Baye_const.R2
1	Obs_div ~ 1	0.323	49.5707	0	0.358	11	NA	NA	3.027	Tot_div_est_med ~ Mart_SST	0.261	53.3441	0.293	-0.048	11	-0.84	0	27.529	SOV_ba ~ Prok_d13C	0.209	51.4935	0.271	0.655	10	-0.995	0.176	8.408	SOV_eq ~ Prok_d13C	0.265	44.9348	0.285	1	10	-0.8	0.097	9.678	Cladog_mean_MP ~ 1	0.55	31.1244	0	0.583	11	NA	NA	0.524	Cladog_mean_Baye_const ~ 1	0.758	8.7123	0
2	Obs_div ~ Prok_d13C_var	0.159	50.9884	0.138	0.269	11	-0.4	0.647	3.464	Tot_div_est_med ~ Prok_d13C	0.203	53.8523	0.26	1	11	-0.93	0.13	7.498	SOV_ba ~ 1	0.198	51.6007	0	0.624	10	NA	NA	6.494	SOV_eq ~ 1	0.228	45.2343	0	1	10	NA	NA	8.188	Cladog_mean_MP ~ Prok_d180	0.145	33.7918	0.035	0.479	11	0.297	0.243	0.922	Cladog_mean_Baye_const ~ Prok_d13C_var	0.052	14.0661	-0.232
3	Obs_div ~ Prok_d180	0.144	51.1855	0.123	0.43	11	0.483	0.452	3.612	Tot_div_est_med ~ 1	0.179	54.1021	0	1	11	NA	NA	5.75	SOV_ba ~ Prok_d180	0.175	51.8515	0.245	0.577	10	0.991	0.329	7.711	SOV_eq ~ Prok_d180	0.177	45.7424	0.225	1	10	0.799	0.223	9.664	Cladog_mean_MP ~ Prok_d13C_var	0.09	34.746	-0.053	0.554	11	0.044	0.889	0.479	Cladog_mean_Baye_const ~ Mean_short	0.042	14.5171	-0.284
4	Obs_div ~ Prok_d13C	0.127	51.4393	0.102	0.534	11	-0.483	0.361	3.897	Tot_div_est_med ~ Prok_d180	0.156	54.3698	0.224	1	11	0.931	0.247	7.814	SOV_ba ~ Prok_d13C_var	0.155	52.0917	0.226	0.648	10	-0.843	0.444	7.255	SOV_eq ~ Prok_d180_var	0.091	47.0624	0.116	1	10	-0.445	0.376	9.392	Cladog_mean_MP ~ Prok_d13C	0.065	35.4009	-0.117	0.474	11	-0.109	0.605	0.754	Cladog_mean_Baye_const ~ Prok_d180	0.034	14.8983	-0.329
5	Obs_div ~ Prok_d180_var	0.087	52.1855	0.039	0.355	11	0.048	0.926	2.979	Tot_div_est_med ~ Prok_d13C_var	0.106	55.1395	0.168	1	11	-0.634	0.451	6.645	SOV_ba ~ Prok_d180_var	0.122	52.5758	0.188	0.504	10	-0.723	0.319	7.465	SOV_eq ~ Prok_d13C_var	0.081	47.2906	0.095	1	10	0.001	0.999	8.187	Cladog_mean_MP ~ Prok_d180_var	0.061	35.523	-0.13	0.54	11	-0.07	0.729	0.601	Cladog_mean_Baye_const ~ Mean_long	0.029	15.2187	-0.368
6	Obs_div ~ Mart_SST	0.069	52.66	-0.003	0.654	11	-0.296	0.248	9.911	Tot_div_est_med ~ Prok_d180_var	0.053	56.5222	0.056	1	11	-0.071	0.902	5.863	SOV_ba ~ Mart_SST	0.081	53.3802	0.12	0.236	10	-0.687	0.159	22.274	SOV_eq ~ Mart_SST	0.054	48.1253	0.016	1	10	-0.083	0.855	10.191	Cladog_mean_MP ~ Mart_SST	0.057	35.6535	-0.143	0.539	11	-0.11	0.233	3.157	Cladog_mean_Baye_const ~ Prok_d13C	0.027	15.4186	-0.394
7	Obs_div ~ vert.Fm	0.025	54.6917	-0.207	0.386	11	0.057	0.108	1.957	Tot_div_est_med ~ Mart_SST_var	0.01	59.7806	-0.269	1	11	-0.052	0.595	7.08	SOV_ba ~ Mart_SST_var	0.017	56.5213	-0.205	0.545	10	-0.097	0.381	8.083	SOV_eq ~ Mart_SST_var	0.028	49.4614	-0.124	1	10	-0.107	0.154	11.23	Cladog_mean_MP ~ Mart_SST_var	0.009	39.3499	-0.6	0.592	11	0.003	0.918	0.473	Cladog_mean_Baye_const ~ Prok_d180_var	0.024	15.6423	-0.422
8	Obs_div ~ Mart_SST_var	0.013	56.0054	-0.36	0.395	11	0.008	0.922	2.894	Tot_div_est_med ~ aqua.Fm	0.007	60.5241	-0.358	1	11	0.045	0.302	4.992	SOV_ba ~ vert.Fm	0.008	57.9976	-0.397	0.434	10	-0.052	0.396	7.854	SOV_eq ~ vert.Fm	0.019	50.237	-0.215	1	10	-0.063	0.119	11.01	Cladog_mean_MP ~ aqua.Fm	0.005	40.5517	-0.785	0.57	11	-0.006	0.713	0.63	Cladog_mean_Baye_const ~ Mart_SST	0.016	16.4652	-0.533
9	Obs_div ~ aqua.Fm	0.013	55.9232	-0.349	0.404	11	0.046	0.274	2.178	Tot_div_est_med ~ Mean_short	0.005	61.3986	-0.47	0.373	11	-0.062	0.022	15.874	SOV_ba ~ aqua.Fm	0.008	57.9285	-0.387	0.567	10	-0.033	0.665	7.332	SOV_eq ~ Mean_short	0.018	50.266	-0.218	1	10	-0.048	0.076	14.958	Cladog_mean_MP ~ vert.Fm	0.004	40.9129	-0.844	0.554	11	0	0.979	0.517	Cladog_mean_Baye_const ~ Mart_SST_var	0.011	17.2225	-0.642
10	Obs_div ~ vert.Coll	0.009	56.8225	-0.464	0.382	11	0.022	0.136	2.148	Tot_div_est_med ~ vert.Fm	0.005	61.0726	-0.427	1	11	0.034	0.389	5.055	SOV_ba ~ Mean_long	0.006	58.6517	-0.491	1	10	0.046	0.22	-2.953	SOV_eq ~ Mean_long	0.014	50.7753	-0.282	1	10	-0.041	0.088	15.473	Cladog_mean_MP ~ Mean_long	0.003	41.4255	-0.932	0.461	11	-0.007	0.347	1.713	Cladog_mean_Baye_const ~ vert.Fm	0.003	20.0205	-1.117
11	Obs_div ~ aqua.Coll	0.006	57.586	-0.57	0.365	11	0.019	0.245	2.38	Tot_div_est_med ~ meta.Fm	0.003	62.4287	-0.615	1	11	0.017	0.282	4.761	SOV_ba ~ Mean_short	0.004	59.4869	-0.621	0.74	10	0.006	0.887	5.582	SOV_eq ~ aqua.Fm	0.008	51.8678	-0.43	1	10	-0.039	0.442	9.749	Cladog_mean_MP ~ Mean_short	0.003	41.7107	-0.983	0.575	11	-0.003	0.749	0.915	Cladog_mean_Baye_const ~ aqua.Fm	0.002	20.6487	-1.242
12	Obs_div ~ meta.Fm	0.005	57.8736	-0.611	0.334	11	0.017	0.274	1.771	Tot_div_est_med ~ aqua.Coll	0.003	62.6412	-0.646	1	11	0.016	0.361	5.283	SOV_ba ~ meta.Fm	0.004	59.4476	-0.615	0.459	10	-0.025	0.331	8.713	SOV_eq ~ vert.Coll	0.007	52.2336	-0.483	1	10	-0.026	0.143	10.858	Cladog_mean_MP ~ meta.Fm	0.002	42.548	-1.14	0.533	11	-0.002	0.721	0.682	Cladog_mean_Baye_const ~ meta.Fm	0.001	22.3708	-1.622
13	Obs_div ~ Mean_short	0.004	58.5677	-0.716	0.474	11	0.006	0.777	2.143	Tot_div_est_med ~ Mean_long	0.002	62.8163	-0.673	0.311	11	-0.053	0.03	16.641	SOV_ba ~ vert.Coll	0.004	59.5679	-0.634	0.434	10	-0.024	0.347	7.851	SOV_eq ~ aqua.Coll	0.003	53.608	-0.702	1	10	-0.017	0.422	9.687	Cladog_mean_MP ~ vert.Coll	0.002	42.6572	-1.161	0.547	11	-0.001	0.909	0.552	Cladog_mean_Baye_const ~ vert.Coll	0.001	22.2461	-1.592
14	Obs_div ~ vert.Occ	0.004	58.3329	-0.68	0.394	11	0.007	0.072	2.117	Tot_div_est_med ~ vert.Coll	0.002	62.859	-0.679	1	11	0.014	0.398	5.149	SOV_ba ~ aqua.Coll	0.004	59.2672	-0.586	0.508	10	-0.025	0.379	7.777	SOV_eq ~ meta.Fm	0.002	54.3125	-0.826	1	10	-0.009	0.608	9.272	Cladog_mean_MP ~ aqua.Coll	0.002	42.5049	-1.131	0.549	11	-0.001	0.831	0.57	Cladog_mean_Baye_const ~ aqua.Coll	0.001	22.6409	-1.687
15	Obs_div ~ Mean_long	0.003	58.6243	-0.725	0.489	11	0.009	0.629	1.34	Tot_div_est_med ~ Var_long	0.001	65.407	-1.117	1	11	0.003	0.576	5.565	SOV_ba ~ Var_long	0.001	62.6325	-1.22	0.578	10	-0.002	0.77	6.728	SOV_eq ~ Var_long	0.001	55.9756	-1.157	1	10	0.005	0.262	7.985	Cladog_mean_MP ~ Var_long	0.001	43.0298	-1.236	0.584	11	0.003	0.197	0.308	Cladog_mean_Baye_const ~ Var_long	0	24.743	-2.253
16	Obs_div ~ Var_short	0.003	59.1993	-0.818	0.401	11	0.004	0.047	0.802	Tot_div_est_med ~ Var_short	0.001	65.0055	-1.041	1	11	0.003	0.102	4.081	SOV_ba ~ vert.Occ	0.001	62.2043	-1.127	0.426	10	-0.006	0.382	7.73	SOV_eq ~ vert.Occ	0.001	55.4888	-1.054	1	10	-0.006	0.238	10.407	Cladog_mean_MP ~ vert.Occ	0.001	45.1191	-1.703	0.542	11	-0.001	0.746	0.592	Cladog_mean_Baye_const ~ Var_short	0	26.8063	-2.924
17	Obs_div ~ aqua.Occ	0.003	58.9138	-0.771	0.344	11	0.008	0.133	2.272	Tot_div_est_med ~ vert.Occ	0.001	64.7171	-0.988	1	11	0.005	0.242	5.055	SOV_ba ~ aqua.Occ	0.001	61.7201	-1.027	0.469	10	-0.008	0.402	7.684	SOV_eq ~ aqua.Occ	0.001	55.3018	-1.016	1	10	-0.007	0.281	10.166	Cladog_mean_MP ~ aqua.Occ	0.001	44.7096	-1.604	0.539	11	-0.001	0.724	0.595	Cladog_mean_Baye_const ~ meta.Coll	0	26.6388	-2.865
18	Obs_div ~ Var_long	0.001	60.931	-1.128	0.304	11	0.003	0.581	2.782	Tot_div_est_med ~ aqua.Occ	0.001	64.6325	-0.973	1	11	0.006	0.293	5.26	SOV_ba ~ Var_short	0	64.574	-1.696	0.569	10	0	0.899	6.827	SOV_eq ~ Var_short	0	58.7889	-1.857	1	10	-0.001	0.598	9.095	Cladog_mean_MP ~ Var_short	0	46.8412	-2.161	0.541	11	0	0.926	0.568	Cladog_mean_Baye_const ~ meta.Occ	0	30.2837	-4.383
19	Obs_div ~ meta.Coll	0.001	62.2404	-1.397	0.343	11	0.002	0.292	1.922	Tot_div_est_med ~ meta.Coll	0	66.7133	-1.384	1	11	0.002	0.281	5.013	SOV_ba ~ meta.Coll	0	63.6253	-1.452	0.52	10	-0.003	0.367	8.517	SOV_eq ~ meta.Coll	0	58.7533	-1.847	1	10	0	0.858	8.549	Cladog_mean_MP ~ meta.Coll	0	46.9241	-2.185	0.547	11	0	0.834	0.443	Cladog_mean_Baye_const ~ vert.Occ	0	24.9532	-2.316
20	Obs_div ~ meta.Occ	0	64.9398	-2.063	0.31	11	0	0.186	1.852	Tot_div_est_med ~ meta.Occ	0	69.9376	-2.196	1	11	0	0.255	5.126	SOV_ba ~ meta.Occ	0	66.8076	-2.371	0.47	10	-0.001	0.303	8.581	SOV_eq ~ meta.Occ	0	61.8331	-2.874	1	10	0	0.66	9.069	Cladog_mean_MP ~ meta.Occ	0	50.3369	-3.344	0.548	11	0	0.984	0.518	Cladog_mean_Baye_const ~ aqua.Occ	0	24.9167	-2.305
[truncated: 68 more columns]

## Sheet: Early K
	Obs_div.Model	Obs_div.AICc.weight	Obs_div.AICc.score	Obs_div.R2	Obs_div.Phi	Obs_div.N	Obs_div.Slope	Obs_div.p.value..slope.	Obs_div.Intercept	Tot_div_est_med.Model	Tot_div_est_med.AICc.weight	Tot_div_est_med.AICc.score	Tot_div_est_med.R2	Tot_div_est_med.Phi	Tot_div_est_med.N	Tot_div_est_med.Slope	Tot_div_est_med.p.value..slope.	Tot_div_est_med.Intercept	SOV_ba.Model	SOV_ba.AICc.weight	SOV_ba.AICc.score	SOV_ba.R2	SOV_ba.Phi	SOV_ba.N	SOV_ba.Slope	SOV_ba.p.value..slope.	SOV_ba.Intercept	SOV_eq.Model	SOV_eq.AICc.weight	SOV_eq.AICc.score	SOV_eq.R2	SOV_eq.Phi	SOV_eq.N	SOV_eq.Slope	SOV_eq.p.value..slope.	SOV_eq.Intercept	Cladog_mean_MP.Model	Cladog_mean_MP.AICc.weight	Cladog_mean_MP.AICc.score	Cladog_mean_MP.R2	Cladog_mean_MP.Phi	Cladog_mean_MP.N	Cladog_mean_MP.Slope	Cladog_mean_MP.p.value..slope.	Cladog_mean_MP.Intercept	Cladog_mean_Baye_const.Model	Cladog_mean_Baye_const.AICc.weight	Cladog_mean_Baye_const.AICc.score	Cladog_mean_Baye_const.R2
1	Obs_div ~ 1	0.603	42.1942	0	0.839	9	NA	NA	4.227	Tot_div_est_med ~ 1	0.65	44.7324	0	0.69	9	NA	NA	9.36	SOV_ba ~ 1	0.631	50.9365	0	0.508	9	NA	NA	7.15	SOV_eq ~ 1	0.693	45.3157	0	1	9	NA	NA	9.213	Cladog_mean_MP ~ 1	0.802	32.2745	0	0.552	9	NA	NA	0.616	Cladog_mean_Baye_const ~ 1	0.931	14.3994	0
2	Obs_div ~ Mart_SST	0.121	45.4141	0.357	0.255	9	0.796	0.029	-14.03	Tot_div_est_med ~ Prok_d180_var	0.093	48.6306	0.307	0.629	9	0.657	0.759	9.011	SOV_ba ~ Prok_d180_var	0.13	54.0948	0.362	0.486	9	-0.025	0.994	7.176	SOV_eq ~ Prok_d180_var	0.094	49.3111	0.3	1	9	0.055	0.979	9.182	Cladog_mean_MP ~ Mart_SST	0.062	37.3912	0.207	0.462	9	-0.375	0.079	8.897	Cladog_mean_Baye_const ~ Prok_d180_var	0.025	21.601	0
3	Obs_div ~ Prok_d180_var	0.071	46.4629	0.278	0.928	9	0.609	0.728	4.244	Tot_div_est_med ~ Prok_d13C	0.087	48.7631	0.297	0.609	9	-0.827	0.119	10.695	SOV_ba ~ Prok_d180	0.058	55.7045	0.237	0.519	9	0.647	0.599	7.704	SOV_eq ~ Prok_d13C	0.067	49.9746	0.246	1	9	-0.723	0.177	9.995	Cladog_mean_MP ~ Prok_d180_var	0.054	37.655	0.183	0.57	9	-0.351	0.722	0.781	Cladog_mean_Baye_const ~ Prok_d13C_var	0.009	23.7602	-0.271
4	Obs_div ~ Mean_long	0.046	47.344	0.204	-0.047	9	0.046	0.002	-3.641	Tot_div_est_med ~ Mart_SST	0.056	49.6443	0.224	1	9	0.752	0.145	-7.362	SOV_ba ~ Prok_d13C	0.058	55.698	0.237	0.6	9	-0.838	0.309	8.481	SOV_eq ~ Prok_d180	0.051	50.5144	0.199	1	9	0.652	0.397	9.909	Cladog_mean_MP ~ Prok_d180	0.032	38.7079	0.082	0.468	9	0.365	0.333	0.938	Cladog_mean_Baye_const ~ Prok_d180	0.007	24.1943	-0.334
5	Obs_div ~ Mean_short	0.045	47.3718	0.201	-0.386	9	0.053	0.001	-2.774	Tot_div_est_med ~ Prok_d180	0.036	50.4928	0.148	0.659	9	0.279	0.736	9.591	SOV_ba ~ Prok_d13C_var	0.057	55.7424	0.234	0.529	9	-0.671	0.568	7.724	SOV_eq ~ Prok_d13C_var	0.032	51.4699	0.11	1	9	0.087	0.903	9.134	Cladog_mean_MP ~ Prok_d13C_var	0.019	39.715	-0.027	0.508	9	0.075	0.841	0.555	Cladog_mean_Baye_const ~ Mean_short	0.005	24.7745	-0.423
6	Obs_div ~ Prok_d13C	0.032	48.0861	0.135	0.969	9	-0.475	0.301	5.353	Tot_div_est_med ~ Prok_d13C_var	0.033	50.7007	0.128	0.655	9	-0.185	0.81	9.503	SOV_ba ~ Mart_SST	0.032	56.9293	0.126	0.558	9	0.022	0.978	6.631	SOV_eq ~ Mart_SST	0.027	51.7956	0.077	1	9	0.226	0.685	4.069	Cladog_mean_MP ~ Prok_d13C	0.014	40.3958	-0.108	0.51	9	-0.064	0.809	0.73	Cladog_mean_Baye_const ~ Mart_SST	0.005	24.9061	-0.444
7	Obs_div ~ Prok_d180	0.027	48.3716	0.107	0.768	9	-0.185	0.788	3.868	Tot_div_est_med ~ aqua.Fm	0.02	51.6685	0.029	0.507	9	0.17	0.081	6.44	SOV_ba ~ aqua.Fm	0.009	59.4077	-0.152	0.537	9	0.127	0.411	5.005	SOV_eq ~ Mart_SST_var	0.008	54.3649	-0.228	1	9	-0.095	0.293	11.231	Cladog_mean_MP ~ aqua.Fm	0.006	42.2315	-0.358	0.944	9	-0.07	0.133	1.912	Cladog_mean_Baye_const ~ Prok_d13C	0.005	24.8695	-0.438
8	Obs_div ~ Prok_d13C_var	0.025	48.5572	0.089	0.762	9	0.162	0.798	3.884	Tot_div_est_med ~ aqua.Coll	0.011	52.9771	-0.123	0.675	9	0.093	0.109	6.544	SOV_ba ~ Mart_SST_var	0.006	60.2869	-0.27	0.492	9	-0.061	0.636	7.932	SOV_eq ~ vert.Fm	0.006	54.9795	-0.315	1	9	-0.066	0.241	11.026	Cladog_mean_MP ~ Mart_SST_var	0.002	44.1215	-0.676	0.555	9	0.01	0.811	0.489	Cladog_mean_Baye_const ~ Mean_long	0.004	25.315	-0.511
9	Obs_div ~ vert.Fm	0.006	51.3592	-0.244	1	9	0.069	0.131	3.128	Tot_div_est_med ~ Mart_SST_var	0.004	55.0173	-0.409	0.748	9	-0.02	0.825	9.697	SOV_ba ~ vert.Fm	0.004	61.1366	-0.396	0.475	9	0	0.999	7.174	SOV_eq ~ Mean_short	0.005	55.2511	-0.355	1	9	-0.044	0.126	14.993	Cladog_mean_MP ~ vert.Fm	0.002	44.8196	-0.811	0.525	9	0.003	0.932	0.576	Cladog_mean_Baye_const ~ Mart_SST_var	0.002	26.244	-0.675
10	Obs_div ~ Mart_SST_var	0.004	52.4555	-0.405	1	9	0.049	0.517	3.943	Tot_div_est_med ~ vert.Fm	0.003	55.6511	-0.512	0.668	9	0.022	0.717	8.932	SOV_ba ~ aqua.Coll	0.004	61.1117	-0.392	0.547	9	0.025	0.793	6.418	SOV_eq ~ aqua.Fm	0.005	55.2645	-0.357	1	9	0.007	0.952	9.078	Cladog_mean_MP ~ aqua.Coll	0.002	44.1489	-0.681	0.809	9	-0.029	0.318	1.518	Cladog_mean_Baye_const ~ vert.Fm	0.002	26.4556	-0.715
11	Obs_div ~ vert.Coll	0.004	52.3837	-0.394	1	9	0.037	0.109	2.915	Tot_div_est_med ~ meta.Fm	0.002	56.5131	-0.664	0.764	9	0.025	0.364	7.706	SOV_ba ~ Mean_long	0.003	61.7773	-0.499	1	9	0.057	0.147	-3.289	SOV_eq ~ Mean_long	0.004	55.7731	-0.436	1	9	-0.037	0.151	15.366	Cladog_mean_MP ~ Mean_long	0.001	46.2594	-1.125	0.4	9	-0.009	0.428	1.961	Cladog_mean_Baye_const ~ aqua.Fm	0.002	27.0526	-0.833
12	Obs_div ~ aqua.Coll	0.004	52.242	-0.372	1	9	0.059	0.258	2.699	Tot_div_est_med ~ aqua.Occ	0.002	56.4725	-0.656	0.785	9	0.021	0.162	7.386	SOV_ba ~ Mean_short	0.002	62.7143	-0.663	0.62	9	0.014	0.734	5.35	SOV_eq ~ vert.Coll	0.003	56.4918	-0.555	1	9	-0.032	0.273	11.025	Cladog_mean_MP ~ Mean_short	0.001	46.4411	-1.169	0.546	9	-0.002	0.892	0.825	Cladog_mean_Baye_const ~ vert.Coll	0.001	28.3799	-1.124
13	Obs_div ~ aqua.Occ	0.004	52.1633	-0.36	1	9	0.023	0.045	2.09	Tot_div_est_med ~ Mean_long	0.001	57.5212	-0.861	0.745	9	0.003	0.911	8.935	SOV_ba ~ meta.Fm	0.002	62.5424	-0.632	0.429	9	-0.009	0.851	7.794	SOV_eq ~ aqua.Coll	0.003	56.219	-0.509	1	9	0.012	0.85	8.724	Cladog_mean_MP ~ meta.Fm	0.001	45.9733	-1.059	0.495	9	-0.008	0.591	1.136	Cladog_mean_Baye_const ~ aqua.Coll	0.001	28.7319	-1.209
14	Obs_div ~ aqua.Fm	0.004	52.0734	-0.347	1	9	0.063	0.474	3.702	Tot_div_est_med ~ Mean_short	0.001	57.0118	-0.758	0.604	9	-0.017	0.555	11.301	SOV_ba ~ vert.Coll	0.002	62.5138	-0.626	0.484	9	0	0.997	7.171	SOV_eq ~ meta.Fm	0.001	57.9617	-0.831	1	9	0.006	0.821	8.774	Cladog_mean_MP ~ vert.Coll	0.001	46.1842	-1.108	0.526	9	-0.002	0.907	0.678	Cladog_mean_Baye_const ~ Var_long	0	33.9107	-2.927
15	Obs_div ~ vert.Occ	0.002	53.3458	-0.551	1	9	0.012	0.042	2.554	Tot_div_est_med ~ vert.Coll	0.001	56.8807	-0.733	0.679	9	0.016	0.618	8.768	SOV_ba ~ vert.Occ	0.001	65.1666	-1.184	0.528	9	0.002	0.889	6.934	SOV_eq ~ aqua.Occ	0.001	58.8133	-1.013	1	9	-0.008	0.599	10.269	Cladog_mean_MP ~ aqua.Occ	0.001	46.6456	-1.218	0.606	9	-0.007	0.352	1.207	Cladog_mean_Baye_const ~ Var_short	0	36.018	-3.963
16	Obs_div ~ meta.Fm	0.001	54.9822	-0.861	0.7	9	0.01	0.69	3.233	Tot_div_est_med ~ vert.Occ	0.001	58.847	-1.156	0.748	9	0.008	0.34	8.342	SOV_ba ~ aqua.Occ	0.001	63.6665	-0.849	0.588	9	0.012	0.628	6.073	SOV_eq ~ Var_long	0	60.6213	-1.461	1	9	0.004	0.491	8.507	Cladog_mean_MP ~ Var_long	0	48.0973	-1.607	0.743	9	0.003	0.196	0.174	Cladog_mean_Baye_const ~ meta.Coll	0	33.4565	-2.734
17	Obs_div ~ Var_long	0	58.0157	-1.606	0.615	9	0.003	0.518	3.397	Tot_div_est_med ~ Var_long	0	60.5502	-1.605	0.675	9	0	0.978	9.37	SOV_ba ~ Var_long	0	65.2676	-1.209	0.52	9	-0.007	0.423	7.892	SOV_eq ~ Var_short	0	63.1175	-2.248	1	9	-0.001	0.705	9.814	Cladog_mean_MP ~ Var_short	0	51.5472	-2.824	0.486	9	0	0.876	0.723	Cladog_mean_Baye_const ~ meta.Occ	0	37.4177	-4.798
18	Obs_div ~ Var_short	0	57.7637	-1.534	0.67	9	0.003	0.114	2.156	Tot_div_est_med ~ Var_short	0	61.6395	-1.94	0.801	9	0.002	0.314	8.089	SOV_ba ~ Var_short	0	67.8576	-1.945	0.47	9	0	0.916	6.956	SOV_eq ~ meta.Coll	0	61.7102	-1.778	1	9	0.002	0.483	8.008	Cladog_mean_MP ~ meta.Coll	0	50.2731	-2.32	0.454	9	0.001	0.623	0.166	Cladog_mean_Baye_const ~ meta.Fm	0	29.4611	-1.395
19	Obs_div ~ meta.Coll	0	59.3756	-2.031	0.717	9	0	0.998	3.938	Tot_div_est_med ~ meta.Coll	0	60.9873	-1.735	0.676	9	0.002	0.479	8.042	SOV_ba ~ meta.Coll	0	66.7889	-1.615	0.457	9	-0.001	0.881	7.631	SOV_eq ~ meta.Occ	0	65.095	-3.046	1	9	0	0.668	8.43	Cladog_mean_MP ~ meta.Occ	0	53.5737	-3.79	0.502	9	0	0.925	0.535	Cladog_mean_Baye_const ~ vert.Occ	0	31.9261	-2.15
20	Obs_div ~ meta.Occ	0	62.2123	-3.155	0.685	9	0	0.641	3.132	Tot_div_est_med ~ meta.Occ	0	63.9702	-2.81	0.761	9	0.001	0.416	7.949	SOV_ba ~ meta.Occ	0	69.8102	-2.659	0.428	9	0	0.794	7.984	SOV_eq ~ vert.Occ	0	59.8913	-1.269	1	9	-0.006	0.49	10.361	Cladog_mean_MP ~ vert.Occ	0	48.5381	-1.738	0.545	9	-0.002	0.584	0.863	Cladog_mean_Baye_const ~ aqua.Occ	0	31.7276	-2.081
[truncated: 68 more columns]

## Sheet: To Text
Best models arising from GLS analyses
Full dataset									Early Cretaceous dataset
Model	AICc weight	AICc score	R2	Phi	Slope	Slope p value	Intercept		Model	AICc weight	AICc score	R2	Phi	Slope	Slope p value	Intercept
Obs_div ~ 1	0.323	49.5707	0	0.358	NA	NA	3.027		Obs_div ~ 1	0.603	42.1942	0	0.839	NA	NA	4.227
Obs_div ~ Prok_d13C_var	0.159	50.9884	0.138	0.269	-0.4	0.647	3.464		Obs_div ~ Mart_SST	0.121	45.4141	0.357	0.255	0.796	0.029	-14.03
Obs_div ~ Prok_d180	0.144	51.1855	0.123	0.43	0.483	0.452	3.612		Tot_div_est_med ~ 1	0.65	44.7324	0	0.69	NA	NA	9.36
Obs_div ~ Prok_d13C	0.127	51.4393	0.102	0.534	-0.483	0.361	3.897		Tot_div_est_med ~ Prok_d180_var	0.093	48.6306	0.307	0.629	0.657	0.759	9.011
Obs_div ~ Prok_d180_var	0.087	52.1855	0.039	0.355	0.048	0.926	2.979		Tot_div_est_med ~ Prok_d13C	0.087	48.7631	0.297	0.609	-0.827	0.119	10.695
Obs_div ~ Mart_SST	0.069	52.66	-0.003	0.654	-0.296	0.248	9.911		SOV_ba ~ 1	0.631	50.9365	0	0.508	NA	NA	7.15
Tot_div_est_med ~ Mart_SST	0.261	53.3441	0.293	-0.048	-0.84	0	27.529		SOV_ba ~ Prok_d180_var	0.13	54.0948	0.362	0.486	-0.025	0.994	7.176
Tot_div_est_med ~ Prok_d13C	0.203	53.8523	0.26	1	-0.93	0.13	7.498		SOV_eq ~ 1	0.693	45.3157	0	1	NA	NA	9.213
Tot_div_est_med ~ 1	0.179	54.1021	0	1	NA	NA	5.75		SOV_eq ~ Prok_d180_var	0.094	49.3111	0.3	1	0.055	0.979	9.182
Tot_div_est_med ~ Prok_d180	0.156	54.3698	0.224	1	0.931	0.247	7.814		Cladog_mean_MP ~ 1	0.802	32.2745	0	0.552	NA	NA	0.616
Tot_div_est_med ~ Prok_d13C_var	0.106	55.1395	0.168	1	-0.634	0.451	6.645		Cladog_mean_Baye_const ~ 1	0.931	14.3994	0	1	NA	NA	0.438
Tot_div_est_med ~ Prok_d180_var	0.053	56.5222	0.056	1	-0.071	0.902	5.863		Cladog_mean_Baye_unconst ~ 1	0.934	14.0544	0	1	NA	NA	0.444
SOV_ba ~ Prok_d13C	0.209	51.4935	0.271	0.655	-0.995	0.176	8.408		Evol_const ~ 1	0.96	-12.1583	0	0.893	NA	NA	0.784
SOV_ba ~ 1	0.198	51.6007	0	0.624	NA	NA	6.494		Evol_unconst ~ 1	0.993	-21.1458	0	0.625	NA	NA	0.801
SOV_ba ~ Prok_d180	0.175	51.8515	0.245	0.577	0.991	0.329	7.711		Extinct ~ 1	0.747	42.2323	0	-0.234	NA	NA	1.84
SOV_ba ~ Prok_d13C_var	0.155	52.0917	0.226	0.648	-0.843	0.444	7.255		Extinct ~ Prok_d180_var	0.096	46.3391	0.291	-0.236	-0.217	0.913	1.936
SOV_ba ~ Prok_d180_var	0.122	52.5758	0.188	0.504	-0.723	0.319	7.465		Extinct_rel ~ 1	0.965	6.1419	0	-0.481	NA	NA	0.188
SOV_ba ~ Mart_SST	0.081	53.3802	0.12	0.236	-0.687	0.159	22.274		Extinct_rel ~ Prok_d180_var	0.014	14.6668	-0.159	-0.463	-0.074	0.716	0.221
SOV_eq ~ Prok_d13C	0.265	44.9348	0.285	1	-0.8	0.097	9.678		Origination ~ 1	0.826	32.4348	0	1	NA	NA	1.5
SOV_eq ~ 1	0.228	45.2343	0	1	NA	NA	8.188		Turnover_est ~ 1	0.73	42.7738	0	0.118	NA	NA	2.565
SOV_eq ~ Prok_d180	0.177	45.7424	0.225	1	0.799	0.223	9.664		Turnover_est ~ Prok_d180_var	0.095	46.8532	0.293	0.102	0	1	2.561
SOV_eq ~ Prok_d180_var	0.091	47.0624	0.116	1	-0.445	0.376	9.392
SOV_eq ~ Prok_d13C_var	0.081	47.2906	0.095	1	0.001	0.999	8.187
SOV_eq ~ Mart_SST	0.054	48.1253	0.016	1	-0.083	0.855	10.191
SOV_eq ~ Mart_SST_var	0.028	49.4614	-0.124	1	-0.107	0.154	11.23
Cladog_mean_MP ~ 1	0.55	31.1244	0	0.583	NA	NA	0.524
Cladog_mean_MP ~ Prok_d180	0.145	33.7918	0.035	0.479	0.297	0.243	0.922
Cladog_mean_MP ~ Prok_d13C_var	0.09	34.746	-0.053	0.554	0.044	0.889	0.479
Cladog_mean_MP ~ Prok_d13C	0.065	35.4009	-0.117	0.474	-0.109	0.605	0.754
Cladog_mean_MP ~ Prok_d180_var	0.061	35.523	-0.13	0.54	-0.07	0.729	0.601
Cladog_mean_MP ~ Mart_SST	0.057	35.6535	-0.143	0.539	-0.11	0.233	3.157
Cladog_mean_Baye_const ~ 1	0.758	8.7123	0	1	NA	NA	0.438
Cladog_mean_Baye_unconst ~ 1	0.761	8.281	0	1	NA	NA	0.443
Evol_const ~ 1	0.741	-19.9549	0	0.971	NA	NA	0.764
Evol_const ~ Prok_d180	0.195	-17.2796	0.037	0.984	0.038	0.012	0.831
Evol_unconst ~ 1	0.875	-24.3286	0	1	NA	NA	0.744
Extinct ~ 1	0.324	48.8026	0	-0.076	NA	NA	2.013
Extinct ~ Prok_d13C_var	0.171	50.0817	0.149	-0.106	0.432	0.633	1.615
Extinct ~ Prok_d180_var	0.154	50.2922	0.133	-0.09	0.51	0.256	1.528
Extinct ~ Prok_d180	0.093	51.3061	0.049	-0.061	-0.201	0.693	1.774
Extinct ~ Prok_d13C	0.072	51.8168	0.004	0.021	-0.117	0.786	2.244
Extinct ~ aqua.Fm	0.045	52.7498	-0.084	-0.071	0.079	0.07	0.593
Extinct ~ vert.Fm	0.03	53.5743	-0.169	0.05	0.062	0.082	0.871
Extinct_rel ~ Prok_d180_var	0.4	9.8152	0.294	-0.291	0.22	0.002	0.098
Extinct_rel ~ 1	0.322	10.2471	0	0.928	NA	NA	0.501
Extinct_rel ~ Mart_SST	0.107	12.458	0.081	0.54	0.111	0.026	-2.19
Extinct_rel ~ Prok_d180	0.048	14.0426	-0.077	0.551	-0.151	0.132	0.165
Origination ~ 1	0.466	36.263	0	0.817	NA	NA	0.953
Origination ~ Mart_SST	0.17	38.276	0.09	1	-0.264	0.076	7.08
Origination ~ Prok_d180	0.096	39.4181	-0.009	0.786	0.179	0.606	1.323
Origination ~ Prok_d13C_var	0.09	39.5586	-0.022	0.772	-0.007	0.986	1.077
Origination ~ Prok_d13C	0.069	40.0822	-0.072	0.828	-0.078	0.775	1.077
Origination ~ Prok_d180_var	0.06	40.3645	-0.1	0.775	-0.027	0.914	1.094
Turnover_est ~ 1	0.326	48.884	0	0.004	NA	NA	2.53
Turnover_est ~ Prok_d13C_var	0.16	50.3099	0.138	-0.006	0.279	0.757	2.269
Turnover_est ~ Prok_d13C	0.126	50.786	0.1	0.006	-0.427	0.302	3.438
Turnover_est ~ Prok_d180_var	0.107	51.1149	0.072	0.09	0.355	0.466	2.166
Turnover_est ~ Prok_d180	0.1	51.2441	0.061	0.078	0.237	0.667	2.799
Turnover_est ~ aqua.Fm	0.046	52.7789	-0.079	-0.056	0.08	0.067	1.104
Turnover_est ~ Mart_SST	0.044	52.8788	-0.089	0.145	-0.163	0.366	6.307
